# Supplementary material for: In silico analysis reveals a multi-dimensional model of adaptive evolution in the flax orbitide-related precursor protein family
Source: Front Plant Sci. 2026 Jun 30;17:1824173. doi: 10.3389/fpls.2026.1824173 (PMC13365257; doi:10.3389/fpls.2026.1824173)
Supplement: Supplementary Table 1 — Repeat sections of 30 proteins. [file Supplementaryfile1.zip]

Archive with 9 entries (9 files):
- Data S1_Paralogue alignments.docx
- Data S2_Domains identified in 6 proteins by Interproscan.docx
- Data S3_Amino acid compositions.docx
- Data S4_300-random-sequences.txt
- Data S5_Gene conversion test results.docx
- Figure S1_similarity matrices of 8 paralogous groups.pptx
- Table S1_Repeat sections of 30 proteins.xlsx
- Table S2_Amino acid compositions of domains and spacers.xlsx
- Table S3_Subcellular localizations of 30 proteins.docx
