# Supplementary material for: In silico analysis reveals a multi-dimensional model of adaptive evolution in the flax orbitide-related precursor protein family
Source: Front Plant Sci. 2026 Jun 30;17:1824173. doi: 10.3389/fpls.2026.1824173 (PMC13365257; doi:10.3389/fpls.2026.1824173)
Supplement: Supplementary Table 1 — Repeat sections of 30 proteins. [file Supplementaryfile1.zip › Data S4_300-random-sequences.txt]

>seq1
SLRTGYHVEA
>seq2
QPLFDNCMRK
>seq3
GIAVSWLHEL
>seq4
PDRLKQYANF
>seq5
MSDHCVRGET
>seq6
AWIIPKETFL
>seq7
QSRYAGVTDN
>seq8
LEHMPDKFGC
>seq9
TVSALEGNIR
>seq10
FWQHDPKMLY
>seq11
ICNSATREVG
>seq12
DFYMHQWKPL
>seq13
VTGRACISLE
>seq14
DNFLQHSKVP
>seq15
TYWAEGCRLM
>seq16
SVHINTKQDF
>seq17
AREMPGYCVL
>seq18
KTDLFIHWNS
>seq19
GCVRAELPTQ
>seq20
HNDMKFSCLY
>seq21
RTIPGVAELW
>seq22
FLQHSKMTAC
>seq23
DRENPALYIV
>seq24
HSKTCFQMWG
>seq25
APDVNRIYEL
>seq26
KFSCQLTGHR
>seq27
MANVIWDPYR
>seq28
QGLHCFVKST
>seq29
EIPDGRYAVL
>seq30
TKNMSHFCWQ
>seq31
LVRAGEPSDI
>seq32
YCDHNKMTFL
>seq33
WSPGLQIRAV
>seq34
FETAHCVNKM
>seq35
DGRSLYPAIE
>seq36
CQLVWTHSNK
>seq37
MIFPAGRELK
>seq38
HNTDSQYLCV
>seq39
VKEWRGPLTA
>seq40
SGTYRNAHCE
>seq41
PFLQMDKVIS
>seq42
LCAHYGWETF
>seq43
RNSDIVKAPL
>seq44
TQEFMCHLWG
>seq45
YARVSPDNKQ
>seq46
GICTHLWEMS
>seq47
FVDKNPQLAR
>seq48
HYTCRLQISG
>seq49
MWNSEVAFKP
>seq50
ELDGPCYVHR
>seq51
KTFSQALWIE
>seq52
VNDGHPMCYL
>seq53
RLAIYEFSQC
>seq54
DMPVKHGTWA
>seq55
SCNEQFLARI
>seq56
TGLHWRPVDK
>seq57
YIFCMASENL
>seq58
QPVGRDWLHK
>seq59
EATSNCYILF
>seq60
HKRMWVFDCP
>seq61
LINTQAGYSV
>seq62
CEFWRPDKHL
>seq63
MSVYAGITFQ
>seq64
DRPKLCHWNE
>seq65
GATFMQILSV
>seq66
YEHWDRCPNL
>seq67
VKSLQTFGAI
>seq68
NCMDRAIYEF
>seq69
TGLVSWPHCQ
>seq70
RIFHEAKDYL
>seq71
SPQCVWLTGN
>seq72
LMYFREAHVD
>seq73
ICNGSKQTLP
>seq74
DWHVYPRFAL
>seq75
ETMKCQSLGN
>seq76
AHRYFVDWPC
>seq77
GILTQESVNK
>seq78
FSCYRHWELM
>seq79
VQDNKAPLIT
>seq80
YCRWMFEHSP
>seq81
LKTNDGQIVC
>seq82
PWAFSLRHYE
>seq83
MGVETLCAKF
>seq84
SHRPNWYIQD
>seq85
CFAGTLVREM
>seq86
DKQYWHCENL
>seq87
RIPSVLYGAT
>seq88
HMWCTEPQFL
>seq89
VNDGRKAFSL
>seq90
YECWPTHLRN
>seq91
LQSAFGRTVM
>seq92
CIHYKPELWD
>seq93
TMFVNQSCRA
>seq94
GDEWHYRCKL
>seq95
SAPFLVNTKQ
>seq96
RLCWDEYHMF
>seq97
IKVQACNTPL
>seq98
YFHSGDWERM
>seq99
PGTNYLVKCF
>seq100
ALMDRSQHVE
>seq101
CEWPGTYKLF
>seq102
HTANVSDRQC
>seq103
LIFMESWKPC
>seq104
VDQCRNYALG
>seq105
RKSWHEMTPF
>seq106
GYCQNILDAV
>seq107
FTPRHLVSKC
>seq108
WMEVYQADLN
>seq109
SICHRKLPFT
>seq110
DVAWFYMGTC
>seq111
NQEPLCRVKH
>seq112
GLYATSFRWI
>seq113
HMDCPVQLEK
>seq114
TIRSFWEACN
>seq115
YVLKHQPGDC
>seq116
RFGCWMTIEL
>seq117
ANSPYVLDCR
>seq118
EIQHKMWFLC
>seq119
SVTDAKRYPG
>seq120
LCHFQEWNVT
>seq121
GDRMYFCKSL
>seq122
PWHNTAVIEL
>seq123
KQCYSRFGDM
>seq124
TLAEVHWPCS
>seq125
IRFMYVNDQL
>seq126
CEGATSKHWP
>seq127
FLDRQYNVMC
>seq128
HSPWLTKVFE
>seq129
NACRYGILDM
>seq130
VQFWCEPHSK
>seq131
YTGLRDIACM
>seq132
WMSEPKCLVH
>seq133
ADFQYNGTIR
>seq134
ELHVPSCMWK
>seq135
RCIFDGTYAL
>seq136
SPNQKHCVWE
>seq137
LMFDARYTQV
>seq138
GIHCWKENPS
>seq139
TVCYSRLFAM
>seq140
HQEDPKWLVG
>seq141
NGRASYCIFM
>seq142
KPLTHWVDCE
>seq143
YMSFQALRCI
>seq144
VTEWGPCNHK
>seq145
DLCRYFAMVS
>seq146
RIQSPWCHET
>seq147
FGAVYNMKLC
>seq148
WTHECSDLPK
>seq149
AVGLQYRNIH
>seq150
SEKFTDMCLW
>seq151
PHRVGNQYIA
>seq152
LTCMWFEQAS
>seq153
DYKNHSVGLR
>seq154
CIPWAREMTF
>seq155
QGLNHDYVSK
>seq156
FVRTEAPCLW
>seq157
SNHYGMDKRL
>seq158
EAVTIWQPCF
>seq159
KLMYSRHCEN
>seq160
GTIPVWALQD
>seq161
HCRFNSYVME
>seq162
WDPGLAKQTI
>seq163
YCEFHRMSPL
>seq164
RVKQGTNWAL
>seq165
IDLPCVHAMS
>seq166
FEWYCRNTLK
>seq167
SAGPVLYQHI
>seq168
TMCKFDERWN
>seq169
LHYGQVASPE
>seq170
CNRITWMFKD
>seq171
VEPLSDHQYK
>seq172
GFAWRCVINT
>seq173
MQLYSHKETP
>seq174
RIDCFWNAVE
>seq175
KSTGPHLMYC
>seq176
WENQVRDAPL
>seq177
YCFTGKRHIM
>seq178
LVPSAEWNQC
>seq179
HDRYMCKFTL
>seq180
GQSAIPWENV
>seq181
TFLRVCDYHK
>seq182
MKWEGNPALI
>seq183
SQCYRVFLTA
>seq184
DNEHWRPKVC
>seq185
LITYAFMGSR
>seq186
CPHVDWQKEL
>seq187
RAGNSYFTMC
>seq188
VEIWHCLPKR
>seq189
KQSLYFWADN
>seq190
TGPREVHMIC
>seq191
LCAYWFSDKQ
>seq192
HNRTVGMEIP
>seq193
YFELWPKCVA
>seq194
DMSQRHICTL
>seq195
VAGKWPYSEN
>seq196
RCFHWLQTDK
>seq197
NLIYGMVEPA
>seq198
SHTRCFQKWV
>seq199
EAPDLYFICN
>seq200
KMRWGVLTPH
>seq201
YQDSCAFWLE
>seq202
FVGTRNHLPY
>seq203
CIMWESVKQA
>seq204
LTDPHKYRAN
>seq205
GIVCPWFMRS
>seq206
NEQLYHATKV
>seq207
WDRFSCVLPI
>seq208
AEMTCGKQYH
>seq209
SRLFNYWPDV
>seq210
TKHQICAVEM
>seq211
YFWECNPLHD
>seq212
RIAKGVSTFM
>seq213
CQDLWYHPVE
>seq214
MTSGKRFAEL
>seq215
VNHPCYQILW
>seq216
DEKRSFAMGT
>seq217
LWHYICPNQV
>seq218
GTVRCLSEDK
>seq219
FAPYWQHMNL
>seq220
ISRGDVCTKE
>seq221
PQLFHAWYCM
>seq222
TNVEGRLISD
>seq223
KCHWFPVMYA
>seq224
RSAELTQICN
>seq225
DHYMGKFWPC
>seq226
VNLASQRTEI
>seq227
CFGWYHDPKA
>seq228
MRLTEVNSQY
>seq229
IPHCFWAKGE
>seq230
STDQLYRVMC
>seq231
NWKCHPFAEL
>seq232
GVIDSYTCQR
>seq233
ALFRMEPHNW
>seq234
YCKGSVIQTL
>seq235
DHPWEMRVLF
>seq236
TACSQYNGKI
>seq237
RFLVWHIPEC
>seq238
KMQDSYCGVA
>seq239
ELNRPTAFHW
>seq240
VICWDYHGSP
>seq241
FAGQTMKRYL
>seq242
SHPNVLCWER
>seq243
YTDKFIACGM
>seq244
RPLQWHVENS
>seq245
CGKMSYTPAD
>seq246
WFLVCNHREI
>seq247
TVAPYDFLKG
>seq248
MESWQCRHIN
>seq249
ALKDGPTYVF
>seq250
YHRFSCWENL
>seq251
VICQPLAMDK
>seq252
RFWEYCHNTA
>seq253
GSVKDHYQLM
>seq254
TNPCRWFAEI
>seq255
LHMYGVCQSK
>seq256
DREWITPFLN
>seq257
CASHYRVKME
>seq258
FQLTGDYPAW
>seq259
VNSRKCHIEM
>seq260
YPGWLDCFHK
>seq261
TMAERQVISC
>seq262
KFHWYCDPEL
>seq263
RGNVSATLWC
>seq264
IDQHPMFYKC
>seq265
LAVEWRSCTG
>seq266
FYDGCHKPML
>seq267
VSNQWIRYEH
>seq268
CPTKAFLMGV
>seq269
RHEDYCWQFN
>seq270
GLSIVPKATY
>seq271
MNWRHCEFDL
>seq272
TQVAKCSYPG
>seq273
IHRWLEDFYC
>seq274
FCPGQATYML
>seq275
VNSRKHWECI
>seq276
DYLMPTCQAK
>seq277
GWVFRISENH
>seq278
CLTAYFWDKP
>seq279
MHEVRCNSQI
>seq280
PALFTYCGKW
>seq281
RIDVHSQYMN
>seq282
ECWTLFAGKP
>seq283
VYNHCRMSLD
>seq284
QFWPGATYIK
>seq285
HMDCKLVSTR
>seq286
YEFRGWLCAP
>seq287
NTSQICFDHL
>seq288
GVPRKYEWAM
>seq289
CILHFTPQDN
>seq290
WAKMSVYRCE
>seq291
LQGTDFHYCP
>seq292
REVNAWCKIS
>seq293
MTPYGLFDHR
>seq294
VCSNQYWRKA
>seq295
IFHGLVEDPT
>seq296
CKYRAMSGEW
>seq297
NTPFLCYVQD
>seq298
HARSWEIFCK
>seq299
DVQYKMGLPC
>seq300
FTWEHRCNAV
