# Supplementary material for: In silico analysis reveals a multi-dimensional model of adaptive evolution in the flax orbitide-related precursor protein family
Source: Front Plant Sci. 2026 Jun 30;17:1824173. doi: 10.3389/fpls.2026.1824173 (PMC13365257; doi:10.3389/fpls.2026.1824173)
Supplement: Supplementary Table 1 — Repeat sections of 30 proteins. [file Supplementaryfile1.zip › Table S1_Repeat sections of 30 proteins.xlsx]

## Sheet: Repeat sections
Repeat	N-terminal spacer	N flanking signature	Linusorb(-like) domain	C flanking signature	C-terminal spacer	Entire sequence
>G14-170N_1		DD	MLMPFFWI	FGK	EGQQQEAEESS	DDMLMPFFWIFGKEGQQQEAEESS
>G14-170N_2		DD	MLMPFFWI	FGK	EGQQQEAESS	DDMLMPFFWIFGKEGQQQEAESS
>G14-170N_3		DD	MLLPFFWI	FGK	EGQQQEAESS	DDMLLPFFWIFGKEGQQQEAESS
>G14-170N_4		DD	MLMPFFWI	FGK	QQQQQGESS	DDMLMPFFWIFGKQQQQQGESS
>G14-170N_5		DD	MLMPFFWV	FGK	Q	DDMLMPFFWVFGKQ
>G11-516P_1	GGLRNQEES	DG	MLVFPLFI	FGK	EGSQDKYNGA	GGLRNQEESDGMLVFPLFIFGKEGSQDKYNGA
>G11-516P_2	AALRDQEES	DG	MLIPPFFVI	FGK	EGCQDIGHKYNNAAAA	AALRDQEESDGMLIPPFFVIFGKEGCQDIGHKYNNAAAA
>G11-516P_3	GALRDQEES	DG	ILVPPFFLI	FGK	EGSQDKYNAAAA	GALRDQEESDGILVPPFFLIFGKEGSQDKYNAAAA
>G11-514P_1		DD	MLKPFFFWI	FG		DDMLKPFFFWIFG
>G3-449N_1		DD	GIPPFWLTL	FGK	QQANVFNSEKG	DDGIPPFWLTLFGKQQANVFNSEKG
>G3-449N_2		DA	GMAPMWVTV	FGS	ERGVFNSEKG	DAGMAPMWVTVFGSERGVFNSEKG
>G3-449N_3		DA	GMAPVWVTV	FGS	ERGVFNSEKG	DAGMAPVWVTVFGSERGVFNSEKG
>G4-136N_1		DA	GIPPFWLTL	VGK	QRTDVLNSKLG	DAGIPPFWLTLVGKQRTDVLNSKLG
>G4-136N_2		DA	GLPPMWVEV	FGS	ERG	DAGLPPMWVEVFGSERG
>G4-136N_3		DA	GIPPFWLTL	VGK	QRTDVFNSKLG	DAGIPPFWLTLVGKQRTDVFNSKLG
>G4-136N_4		DA	GLPPMWVEV	FGS	ERGT	DAGLPPMWVEVFGSERGT
>G4-136N_5		DA	GIPPFWLTL	VGK	QHANVFNLEKG	DAGIPPFWLTLVGKQHANVFNLEKG
>G4-136N_6		DA	GLPPMWVEV	FGS	ERGT	DAGLPPMWVEVFGSERGT
>G4-136N_7		DA	GIPPFWLTL	VGK	QHANVFNSEKG	DAGIPPFWLTLVGKQHANVFNSEKG
>G4-136N_8		DA	GLPPMWVEV	FGS	ERGT	DAGLPPMWVEVFGSERGT
>G4-136N_9		DA	GIPPFWLTL	IGK	HA	DAGIPPFWLTLIGKHA
>Lu1-17016_1		AG	DRRRSHSPTRHQA	GRK	INRDDEYEIPPRHTRW	AGDRRRSHSPTRHQAGRKINRDDEYEIPPRHTRW
>Lu1-17016_2		PD	DRRSSRSPRRNQA	GRK	VNRDDEYEIPPRHTER	PDDRRSSRSPRRNQAGRKVNRDDEYEIPPRHTER
>Lu1-17016_3		PD	DRRSSHSPRRNQA	GRK	NNHDDEYDIPPRNPSARS	PDDRRSSHSPRRNQAGRKNNHDDEYDIPPRNPSARS
>Lu1-17016_4		DG	DRRSNRSPRRNQA	GGK	MNRDDEYDIPPQNPPARS	DGDRRSNRSPRRNQAGGKMNRDDEYDIPPQNPPARS
>Lu1-17016_5		DG	DRRSSYSPKRHQP	GRK	INRDDEYDIPPRNLPARS	DGDRRSSYSPKRHQPGRKINRDDEYDIPPRNLPARS
>Lu1-17016_6		DG	DRRSSYSPKRHQP	GRK	INRDDEYGIHPRNPPAQS	DGDRRSSYSPKRHQPGRKINRDDEYGIHPRNPPAQS
>Lu1-17016_7		DG	DRRSSNSPKRHQP	GGR	INRDDEYNIPPPRHTRP	DGDRRSSNSPKRHQPGGRINRDDEYNIPPPRHTRP
>Lu1-17016_8		AG	DRRSSHSPKRHDY	GKR	NNRDDEDFAPPRHGQRP	AGDRRSSHSPKRHDYGKRNNRDDEDFAPPRHGQRP
>Lu1-18055_1		DG	SLVRPVPV	FGK	QE	DGSLVRPVPVFGKQE
>Lu1-18055_2		DG	SLRAYPV	FGK	QE	DGSLRAYPVFGKQE
>Lu1-18055_3		DG	SLRAYQI	FDK	QE	DGSLRAYQIFDKQE
>Lu1-18055_4		DG	SLRAYPV	FGK	QE	DGSLRAYPVFGKQE
>Lu1-18055_5		DG	SLRAYPV	FGK	QE	DGSLRAYPVFGKQE
>Lu1-18055_6		DG	SLRAYPV	FGK	QE	DGSLRAYPVFGKQE
>Lu1-18055_7		DG	SLRAYPI	FGK	QE	DGSLRAYPIFGKQE
>Lu1-18055_8		DG	SLRAYPV	FGK	QE	DGSLRAYPVFGKQE
>Lu1-18055_9		DG	SLRAYPI	FGK	QE	DGSLRAYPIFGKQE
>Lu1-18055_10		DG	SLRAYPV	FGK	QE	DGSLRAYPVFGKQE
>Lu1-18055_11		DG	SLRAYPI	FGN	QE	DGSLRAYPIFGNQE
>Lu1-18055_12		DG	SLRAYPI	FGK	QE	DGSLRAYPIFGKQE
>Lu1-18055_13		DG	SLRAYPI	FGK	QE	DGSLRAYPIFGKQE
>Lu1-18055_14		DG	SLRAYPV	FGK	QE	DGSLRAYPVFGKQE
>Lu1-18055_15		DG	SLRVYPV	FGK	QE	DGSLRVYPVFGKQE
>Lu1-18055_16		DG	SLRAYPI	FGK	QE	DGSLRAYPIFGKQE
>Lu1-18055_17		DG	SLRAYPI	FGK	QE	DGSLRAYPIFGKQE
>Lu1-18055_18		DG	SLRAYPV	FGK	EE	DGSLRAYPVFGKEE
>Lu1-18055_19		DG	SLRAYPI	FGK	QE	DGSLRAYPIFGKQE
>Lu1-18055_20		DG	SLRAYPI	FGK	HE	DGSLRAYPIFGKHE
>Lu1-18055_21		DG	SLVRPFPV	FGK	QE	DGSLVRPFPVFGKQE
>Lu1-18055_22		DG	SLRAYPV	FGK	QE	DGSLRAYPVFGKQE
>Lu1-18055_23		DG	SLRAYPI	FGK	HE	DGSLRAYPIFGKHE
>Lu1-18055_24		YG	SLVRPFPV	FGK	QE	YGSLVRPFPVFGKQE
>Lu1-18055_25		DG	SLRAYPV	FGK	QE	DGSLRAYPVFGKQE
>Lu1-18055_26		DG	SLRAYPI	FGK	HE	DGSLRAYPIFGKHE
>Lu1-18055_27		DG	SLVRPFPV	FGK	QE	DGSLVRPFPVFGKQE
>Lu1-18055_28		DG	SLRAYPI	FG		DGSLRAYPIFG
>Lu1-18070_1		DS	GMIPIGQV	FGK	AG	DSGMIPIGQVFGKAG
>Lu1-18070_2		DS	GMIPVGQV	FGK	DAEGSTGG	DSGMIPVGQVFGKDAEGSTGG
>Lu1-18070_3		DS	GMIPVGEV	FGK	TK	DSGMIPVGEVFGKTK
>Lu2-51734_1	AHQ	DG	SLFGGQGAM	FGK		AHQDGSLFGGQGAMFGK
>Lu2-51734_2	AHQ	DG	SLFGGQGAM	FGK		AHQDGSLFGGQGAMFGK
>Lu2-51734_3	AHQ	DG	SLFGGQGAM	FGK		AHQDGSLFGGQGAMFGK
>Lu2-51734_4	AHQ	DG	SLFGGQGAM	FGK		AHQDGSLFGGQGAMFGK
>Lu2-51734_5	AHQDVHQ	DG	SLFGGQGAM	FDK		AHQDVHQDGSLFGGQGAMFDK
>Lu2-51734_6	AHQ	DG	SLFGGQGAM	FGK		AHQDGSLFGGQGAMFGK
>Lu2-51734_7	AHQDVHQDVHQ	DG	SLFGGQGAM	CGK		AHQDVHQDVHQDGSLFGGQGAMCGK
>Lu2-51734_8	AHQ	DG	SLFGGQGAM	FGK		AHQDGSLFGGQGAMFGK
>Lu2-51734_9	AHQ	DG	SLFGGQGAM	FGK		AHQDGSLFGGQGAMFGK
>Lu2-51734_10	AHQ	DG	SLFGGQGAM	FGK		AHQDGSLFGGQGAMFGK
>Lu2-51734_11	AHQ	DG	ALFGGQGAM	FGK		AHQDGALFGGQGAMFGK
>Lu2-51734_12	VHQ	DG	SLFGGQGAM	FGK		VHQDGSLFGGQGAMFGK
>Lu2-51734_13	AHQ	DG	SLFGGQGAM	FGK		AHQDGSLFGGQGAMFGK
>Lu2-51734_14	AHQ	DG	SLFGGQGAM	FGK		AHQDGSLFGGQGAMFGK
>Lu3-56299_1		DG	RICWGDI	FGK	QDAGGEQ	DGRICWGDIFGKQDAGGEQ
>Lu3-56299_2		DA	RVLWADI	FGK	Q	DARVLWADIFGKQ
>Lu3-56299_3		DA	RICWGDI	FGK	E	DARICWGDIFGKE
>Lu3-56299_4		DS	RICWGDI	FGK	QDAGDEQ	DSRICWGDIFGKQDAGDEQ
>Lu3-56299_5		DA	RILWADI	FGK	Q	DARILWADIFGKQ
>Lu3-56299_6		DA	RILWADI	FGK	Q	DARILWADIFGKQ
>Lu3-56299_7		DT	RICWGDI	FGK	E	DTRICWGDIFGKE
>Lu3-56299_8		DS	RICWGDI	FGK	QDAGGEQ	DSRICWGDIFGKQDAGGEQ
>Lu3-56299_9		DA	RILWADI	FGK	Q	DARILWADIFGKQ
>Lu3-56299_10		DA	GNCWGVI	FNK	QA	DAGNCWGVIFNKQA
>Lu3-56299_11		DG	GCIFRL	FGK	QSA	DGGCIFRLFGKQSA
>Lu5-45630_1		DD	ALPSNK	FAK	GIGLKPDEALLFYSK	DDALPSNKFAKGIGLKPDEALLFYSK
>Lu5-45630_2		DD	APPSNK	FAK	GIGLKPDEALLFYSK	DDAPPSNKFAKGIGLKPDEALLFYSK
>Lu5-45630_3		DD	APPSNK	FAK	GIGLKPDEALLFYSK	DDAPPSNKFAKGIGLKPDEALLFYSK
>Lu5-45630_4		DD	APPSNK	FAK	GIGSKPDEALFFYSK	DDAPPSNKFAKGIGSKPDEALFFYSK
>Lu5-45630_5		DD	APPSNK	FAK	GIGSKPDEALFFYSK	DDAPPSNKFAKGIGSKPDEALFFYSK
>Lu5-45630_6		DD	APPSNK	FAK	GIGSKPDEALFFYSK	DDAPPSNKFAKGIGSKPDEALFFYSK
>Lu5-45630_7		DD	APPSNK	FAK	GIGSRPDEALLFYSK	DDAPPSNKFAKGIGSRPDEALLFYSK
>Lu5-46938_1		DA	GIIDPILLI	FGK	LEMMARNG	DAGIIDPILLIFGKLEMMARNG
>Lu5-46938_2		DA	GFVPNFSV	FGK	E	DAGFVPNFSVFGKE
>Lu5-46938_3		DA	ALFIPSFPI	FGK	EERMAPKG	DAALFIPSFPIFGKEERMAPKG
>Lu5-46938_4		DA	GFDIFFPF	FGK	ADIMMPPKE	DAGFDIFFPFFGKADIMMPPKE
>Lu5-46938_5		DA	GFDIFFPF	FGK	QAEMMTPNG	DAGFDIFFPFFGKQAEMMTPNG
>Lu5-47766_1		DA	KEKVKHVAGE	VGA	AGRDKAEEATAKLSVLGAAGRDKAE	DAKEKVKHVAGEVGAAGRDKAEEATAKLSVLGAAGRDKAE
>Lu5-47766_2		DA	KEKVKHVAGE	VGA	ASRDKAEDATAKLSAMGAAGRDKAE	DAKEKVKHVAGEVGAASRDKAEDATAKLSAMGAAGRDKAE
>Lu5-47766_3		DA	KEKVKHVAGE	VGA	ASRDKAEDAKGKLSAMGAAGREKAE	DAKEKVKHVAGEVGAASRDKAEDAKGKLSAMGAAGREKAE
>Lu5-47766_4		DA	KEKVKQATVN	V	RDKAE	DAKEKVKQATVNVRDKAE
>Lu5-47766_5		EA	KEKAKHVAGD	VGA	AANDKAE	EAKEKAKHVAGDVGAAANDKAE
>Lu6-41637_1		DG	GIRRTY	FAK	QQ	DGGIRRTYFAKQQ
>Lu6-41637_2		DG	GLRQGY	FAK	EK	DGGLRQGYFAKEK
>Lu6-41637_3		DG	GLRQGY	FAE		DGGLRQGYFAE
>Lu6-41637_4		DG	GLLRDY	FAK	EQ	DGGLLRDYFAKEQ
>Lu6-41637_5		DG	GLRQGY	FAK	QQ	DGGLRQGYFAKQQ
>Lu6-41637_6		DE	GLRQGY	FAK	QQ	DEGLRQGYFAKQQ
>Lu6-41637_7		DG	GLRQGY	FAK	EK	DGGLRQGYFAKEK
>Lu6-41637_8		DG	GLRQGY	FAK	EK	DGGLRQGYFAKEK
>Lu6-41637_9		DG	GLRQGY	FAE		DGGLRQGYFAE
>Lu6-41637_10		DG	GLLRDY	FAK	EQ	DGGLLRDYFAKEQ
>Lu6-41637_11		DG	GLRQGY	FAK	EK	DGGLRQGYFAKEK
>Lu6-41637_12		DG	GLRQDY	FAE		DGGLRQDYFAE
>Lu6-41637_13		DG	GLLRDY	FAK	EQ	DGGLLRDYFAKEQ
>Lu6-41637_14		DG	GLRQGY	FAK	QQ	DGGLRQGYFAKQQ
>Lu6-41637_15		DE	GLRQGY	FAK	QQ	DEGLRQGYFAKQQ
>Lu6-41637_16		DG	GLRQGY	FAK	EK	DGGLRQGYFAKEK
>Lu6-41637_17		DG	GLRQGY	FAK	EK	DGGLRQGYFAKEK
>Lu6-41637_18		DG	GLRQGY	FAE		DGGLRQGYFAE
>Lu6-41637_19		DG	GLLRDY	FAK	EQ	DGGLLRDYFAKEQ
>Lu6-41637_20		DG	GLRQGY	FAK	QQ	DGGLRQGYFAKQQ
>Lu6-41637_21		DE	GLRQGY	FAK	QQ	DEGLRQGYFAKQQ
>Lu6-41637_22		DK	GLRQGY	FAK	EK	DKGLRQGYFAKEK
>Lu6-41637_23		DG	GLRQGY	FAK	EK	DGGLRQGYFAKEK
>Lu6-41637_24		DG	GLRQGY	FAE		DGGLRQGYFAE
>Lu6-41637_25		DG	GLLRDY	FAK	EQ	DGGLLRDYFAKEQ
>Lu6-41637_26		DG	GLRQGY	FAK	EK	DGGLRQGYFAKEK
>Lu6-41637_27		DG	SLRQGY	FVE		DGSLRQGYFVE
>Lu6-41637_28		DG	GLLRDY	FAK	EQ	DGGLLRDYFAKEQ
>Lu6-41637_29		DG	GLRQGY	FAK	EK	DGGLRQGYFAKEK
>Lu6-41637_30		DG	GLRQGY	FAE		DGGLRQGYFAE
>Lu6-41637_31		DG	GLLRDY	FAK	QQ	DGGLLRDYFAKQQ
>Lu6-41637_32		DG	GLRQGY	FAE		DGGLRQGYFAE
>Lu6-41637_33		DG	GLLRDY	FAK	QQ	DGGLLRDYFAKQQ
>Lu6-41637_34		DG	GLSQGY	FAE		DGGLSQGYFAE
>Lu6-41637_35		DE	GLLRDY	FAK	EQ	DEGLLRDYFAKEQ
>Lu6-41637_36		DE	SLLRDH	FAK	EQ	DESLLRDHFAKEQ
>Lu6-41637_37		DG	GTIVSPPMFVL	VGK	NQ	DGGTIVSPPMFVLVGKNQ
>Lu8-2811_1		DA	TLIPVPM	FGK	AEMMDRKG	DATLIPVPMFGKAEMMDRKG
>Lu8-2811_2		DA	GIIDPTLPI	FGK	VEMMARNKVEMMAPKG	DAGIIDPTLPIFGKVEMMARNKVEMMAPKG
>Lu8-2811_3		DA	GFDIFFPF	FGK	QAERMPPKE	DAGFDIFFPFFGKQAERMPPKE
>Lu8-2811_4		DA	GFDNFFPF	FGK	QAEMMTPKG	DAGFDNFFPFFGKQAEMMTPKG
>Lu8-3343_1		DA	SHYHWPV	LGK	GHEEEE	DASHYHWPVLGKGHEEEE
>Lu8-3343_2		DA	SLFNYYV	FGK	AGQEVG	DASLFNYYVFGKAGQEVG
>Lu8-3343_3		DA	SLFNYYV	FGK	GHEEEG	DASLFNYYVFGKGHEEEG
>Lu8-3343_4		DA	SLFNYYV	FGK	AGQEEG	DASLFNYYVFGKAGQEEG
>Lu8-3343_5		DA	SLFNYYV	FGK	GHEEEG	DASLFNYYVFGKGHEEEG
>Lu8-3343_6		DA	SLFNYYV	FGK	AGQEVD	DASLFNYYVFGKAGQEVD
>Lu8-3343_7		DA	SLFNYYV	FCK	GHEEEA	DASLFNYYVFCKGHEEEA
>Lu8-3343_8		DA	SLFNYYV	FGK	GHEEEA	DASLFNYYVFGKGHEEEA
>Lu8-3343_9		DA	SLFNYYV	FGK	AGQEEG	DASLFNYYVFGKAGQEEG
>Lu8-3343_10		DA	SRYHWPC	FGK	TI	DASRYHWPCFGKTI
>Lu8-3470_1	NQVFQYHK	DA	VPSNE	FSK	EIESQP	NQVFQYHKDAVPSNEFSKEIESQP
>Lu8-3470_2	NQVFQYHK	DI	VPSNE	FAE	GTESQP	NQVFQYHKDIVPSNEFAEGTESQP
>Lu8-3470_3	NQVFQYHE	DA	VPSNE	FAK	EIELQP	NQVFQYHEDAVPSNEFAKEIELQP
>Lu8-3470_4	NQVFQYHK	DA	VPSNE	FAK	EIESQP	NQVFQYHKDAVPSNEFAKEIESQP
>Lu8-3470_5	NQVFQYHK	DA	VPSNE	FAK	EIESQP	NQVFQYHKDAVPSNEFAKEIESQP
>Lu8-3470_6	NQVFQYHK	DV	VTSNE	FSK	GMELQP	NQVFQYHKDVVTSNEFSKGMELQP
>Lu8-3470_7	NQVFQYHK	DI	VPSNE	FAK	GIESQP	NQVFQYHKDIVPSNEFAKGIESQP
>Lu8-3470_8	NQVFQYHK	DV	VPSNE	FPK	EIETRP	NQVFQYHKDVVPSNEFPKEIETRP
>Lu8-3470_9	NQVFQYHK	DV	VPSNE	FSK	GIGSQP	NQVFQYHKDVVPSNEFSKGIGSQP
>Lu8-3470_10	NQVFQYNK	DV	VPSNE	GFK	EIESQP	NQVFQYNKDVVPSNEGFKEIESQP
>Lu8-3470_11	NQVFQYHK	DA	VPSNE	FAV	GTETQP	NQVFQYHKDAVPSNEFAVGTETQP
>Lu8-3470_12	NQVFQYHK	DV	VPSNE	FAK	GIES	NQVFQYHKDVVPSNEFAKGIES
>Lu9-15288_1		DH	SVRNWPV	FGK	A	DHSVRNWPVFGKA
>Lu9-15288_2		DH	SVRNWPV	FGK	A	DHSVRNWPVFGKA
>Lu9-15288_3		DH	SVRNWPV	FGK	A	DHSVRNWPVFGKA
>Lu9-15288_4		DN	SVSNWPV	FGK	AADDNSTRG	DNSVSNWPVFGKAADDNSTRG
>Lu9-15288_5		DS	GYVVPC	FGK	A	DSGYVVPCFGKA
>Lu9-15288_6		DN	SHLHWPV	FGK	A	DNSHLHWPVFGKA
>Lu9-15288_7		DN	SHLHWPV	FGK	A	DNSHLHWPVFGKA
>Lu9-15288_8		DN	SVRNWPV	FGK	A	DNSVRNWPVFGKA
>Lu9-15288_9		NN	SHLHWPV	FGK	EA	NNSHLHWPVFGKEA
>Lu9-15288_10		DN	SVRNWPV	FGK	EA	DNSVRNWPVFGKEA
>Lu9-15288_11		DN	SVCNWPV	FGK	ATDNSMGG	DNSVCNWPVFGKATDNSMGG
>Lu9-15288_12		DS	GYVVPC	FGK	A	DSGYVVPCFGKA
>Lu9-15288_13		DN	SHLHWPV	FGK	EADNSTGG	DNSHLHWPVFGKEADNSTGG
>Lu9-15288_14		DS	GYVVPC	FG		DSGYVVPCFG
>Lu10-34966_1		DG	GYPPLSPL	FGK	KKW	DGGYPPLSPLFGKKKW
>Lu10-34966_2		DV	GYPPLSPL	FGQ	KKN	DVGYPPLSPLFGQKKN
>Lu10-34966_3		DA	SYPPLSSL	FGR	KKR	DASYPPLSSLFGRKKR
>Lu10-34966_4		DV	EYPSISPL	LGR	EKK	DVEYPSISPLLGREKK
>Lu10-34966_5		DA	GYPPLSPL	FGQ	KKG	DAGYPPLSPLFGQKKG
>Lu10-34966_6		DT	GYPPLSPL	FGQ	EKS	DTGYPPLSPLFGQEKS
>Lu10-34966_7		DD	GYPPLSPL	FGQ	EKD	DDGYPPLSPLFGQEKD
>Lu10-34966_8		NT	GYLPLSSL	FGQ	KKS	NTGYLPLSSLFGQKKS
>Lu10-34966_9		DA	GYPPLSPL	FGQ	DNG	DAGYPPLSPLFGQDNG
>Lu10-34966_10		DA	GYPPLSPL	FGQ	EKS	DAGYPPLSPLFGQEKS
>Lu10-34966_11		DA	GYPPLSPL	FGQ	EER	DAGYPPLSPLFGQEER
>Lu10-34966_12		DA	GYPPLSPL	FGQ	DER	DAGYPPLSPLFGQDER
>Lu10-34966_13		DA	GYPPLSPL	FGQ	EKS	DAGYPPLSPLFGQEKS
>Lu10-34966_14		DA	GYPPLSPL	FGQ	EKR	DAGYPPLSPLFGQEKR
>Lu10-34966_15		DA	GYPPLSPL	FGQ	DEH	DAGYPPLSPLFGQDEH
>Lu10-34966_16		DA	GYPPLSPL	YGR	QPEG	DAGYPPLSPLYGRQPEG
>Lu10-34966_17		DA	GCVSPDFHMI	FGN		DAGCVSPDFHMIFGN
>Lu10-34966_18		DA	GWQCI	FSY	DKTG	DAGWQCIFSYDKTG
>Lu10-34966_19		NA	GWQCI	FSY	DKTG	NAGWQCIFSYDKTG
>Lu10-34966_20		DA	GNNGL	FAK	RQDGEVG	DAGNNGLFAKRQDGEVG
>Lu10-34966_21		DA	GYNGL	FAK	RQDGEVG	DAGYNGLFAKRQDGEVG
>Lu10-34966_22		DA	GYNGL	FAK	RQDGEVG	DAGYNGLFAKRQDGEVG
>Lu10-34966_23		DA	GYNGL	FAK	RQDGEVG	DAGYNGLFAKRQDGEVG
>Lu10-34966_24		DA	GYNGL	FAK	RQDGEVG	DAGYNGLFAKRQDGEVG
>Lu10-34966_25		DA	GYNGL	FAK	RQDGEVG	DAGYNGLFAKRQDGEVG
>Lu10-34966_26		DA	GYNGL	FAK	RQDGDVG	DAGYNGLFAKRQDGDVG
>Lu10-34966_27		DA	GYNRL	FAK	RQDGEVG	DAGYNRLFAKRQDGEVG
>Lu10-34966_28		DA	GYNGL	FAK	RQDGEVG	DAGYNGLFAKRQDGEVG
>Lu10-34966_29		DA	GYNGL	FA		DAGYNGLFA
>Lu10-38024_1		DG	GLFHHF	FGK	VDNNSTVG	DGGLFHHFFGKVDNNSTVG
>Lu10-38024_2		DD	GVFTF	FGK	AKNDFTVG	DDGVFTFFGKAKNDFTVG
>Lu10-38024_3		DG	GFFHY	FGK	IENNSIVDY	DGGFFHYFGKIENNSIVDY
>Lu10-38024_4		DE	GIFTF	FGK	VENDSTVC	DEGIFTFFGKVENDSTVC
>Lu10-38024_5		DD	GFFHY	FGN	TDNNSKGV	DDGFFHYFGNTDNNSKGV
>Lu10-38063_1		DQ	SVNPWRFPI	FGK	TSHNSAGG	DQSVNPWRFPIFGKTSHNSAGG
>Lu10-38063_2					DHGYTSHNSPGG	DHGYTSHNSPGG
>Lu10-38063_3		DS	SGNVLPC	FAK	ADNSTGDC	DSSGNVLPCFAKADNSTGDC
>Lu10-38063_4		DG	GYVLTC	FAK	AENSTGGG	DGGYVLTCFAKAENSTGGG
>Lu10-38063_5		DA	GYVLPC	FGK	ADNSTRGG	DAGYVLPCFGKADNSTRGG
>Lu10-38063_6		DA	GYVLSC	FGK	ADNCTRGG	DAGYVLSCFGKADNCTRGG
>Lu10-38063_7		DD	GYILPC	FGK	ADNSTAGG	DDGYILPCFGKADNSTAGG
>Lu10-38063_8		DG	GYVLPC	FGI	ADNSTAGG	DGGYVLPCFGIADNSTAGG
>Lu11-24918_1		DA	GYPPLSPL	FGQ	NNE	DAGYPPLSPLFGQNNE
>Lu11-24918_2		DA	GYPPLSPL	FGQ	EKG	DAGYPPLSPLFGQEKG
>Lu11-24918_3		DA	GVYGFIPHV	FGK	GQVENG	DAGVYGFIPHVFGKGQVENG
>Lu11-24918_4		DA	GVYGFIPHV	FGK	GQVENG	DAGVYGFIPHVFGKGQVENG
>Lu11-24918_5		DA	GVYGFIPHV	FGK	GQVENG	DAGVYGFIPHVFGKGQVENG
>Lu11-24918_6		DA	GVYGFIPHV	FGK	GQVENG	DAGVYGFIPHVFGKGQVENG
>Lu11-24918_7		DA	GVYGFIPHV	FGK	GQVENG	DAGVYGFIPHVFGKGQVENG
>Lu11-24918_8		DA	GVYGFIPHV	FGK	GQVEKG	DAGVYGFIPHVFGKGQVEKG
>Lu11-24918_9		DA	GVYGFIPHV	FGK	GQVEKAG	DAGVYGFIPHVFGKGQVEKAG
>Lu11-24918_10		DA	GSTVPYFPMI	FGK		DAGSTVPYFPMIFGK
>Lu11-26217_1		DA	MIFPITRL	FGK	LGGL	DAMIFPITRLFGKLGGL
>Lu11-26217_2		DV	NDPIPMTV	FDK	GGFGEEED	DVNDPIPMTVFDKGGFGEEED
>Lu11-26217_3		DA	GLFPIPMTV	FGK	GGMNVEEG	DAGLFPIPMTVFGKGGMNVEEG
>Lu11-26217_4		DA	GLFPIPMTV	FGK	GGDQDVEKG	DAGLFPIPMTVFGKGGDQDVEKG
>Lu11-26217_5		DH	ARLVPIPRTI	FG		DHARLVPIPRTIFG
>Lu11-28070_1		DF	GYPPLNPL	FGQ	KKG	DFGYPPLNPLFGQKKG
>Lu11-28070_2		DT	GYPPLNPL	FGQ	QKG	DTGYPPLNPLFGQQKG
>Lu11-28070_3		DT	GYPPLNPL	FGE	KKE	DTGYPPLNPLFGEKKE
>Lu11-28070_4		DT	GYPSLHSL	FGQ	KKG	DTGYPSLHSLFGQKKG
>Lu11-28070_5		DT	GFPPLSPL	FGQ	EKR	DTGFPPLSPLFGQEKR
>Lu11-28070_6		DA	GYPPLSPL	FSQ	EKE	DAGYPPLSPLFSQEKE
>Lu11-28070_7		DA	GYPPLSPL	FGQ	EKG	DAGYPPLSPLFGQEKG
>Lu11-28070_8		DA	DYPPLSPL	FGQ	EKG	DADYPPLSPLFGQEKG
>Lu11-28070_9		DA	GYPPLSPL	FGK	EKG	DAGYPPLSPLFGKEKG
>Lu11-28070_10		DA	GYNGL	FGK		DAGYNGLFGK
>Lu11-28070_11		DA	GWQCI	FSY	DKTG	DAGWQCIFSYDKTG
>Lu11-28070_12		DA	GYNGL	FGK		DAGYNGLFGK
>Lu11-28070_13		DA	GWQCI	FSY	DKTD	DAGWQCIFSYDKTD
>Lu11-28070_14		DA	GYNGL	FGK		DAGYNGLFGK
>Lu11-28070_15		DA	SWQCI	FCY	DKVG	DASWQCIFCYDKVG
>Lu11-28070_16		DA	GYNGL	FAK	CHDGEVG	DAGYNGLFAKCHDGEVG
>Lu11-28070_17		DT	GYYGL	FAK	CHDGEVG	DTGYYGLFAKCHDGEVG
>Lu11-28070_18		DT	GYYGL	FAK	CHDGEVG	DTGYYGLFAKCHDGEVG
>Lu11-28070_19		DT	GYYGL	FVK	CHDGEVG	DTGYYGLFVKCHDGEVG
>Lu11-28070_20		DT	GYYGL	FAK	CHDDEVG	DTGYYGLFAKCHDDEVG
>Lu11-28070_21		DT	GYYGL	FA		DTGYYGLFA
>Lu12-9873_1	GGSEDVKM	DG	EDEGTDGDEKGGG	IRK		GGSEDVKMDGEDEGTDGDEKGGGIRK
>Lu12-9873_2	GGREDVEM	DG	EDEGTDGDEKGEG	IRK		GGREDVEMDGEDEGTDGDEKGEGIRK
>Lu12-9873_3	GGSEDVEM	DG	EDEGTE	IGK		GGSEDVEMDGEDEGTEIGK
>Lu12-11698_1		DG	GIPRTY	FAK	QT	DGGIPRTYFAKQT
>Lu12-11698_2		DG	GLLKDY	FAK	KH	DGGLLKDYFAKKH
>Lu12-11698_3		DG	GIRRTY	FAK	QY	DGGIRRTYFAKQY
>Lu12-11698_4		DG	GLLKDY	FAK	EY	DGGLLKDYFAKEY
>Lu12-11698_5		DG	GEWAAF	FGK	QH	DGGEWAAFFGKQH
>Lu12-11698_6		DG	GIRRTY	FTK	EH	DGGIRRTYFTKEH
>Lu12-11698_7		DG	GEWAAF	FGK	QH	DGGEWAAFFGKQH
>Lu12-11698_8		DG	GEWAAF	FGK	QQ	DGGEWAAFFGKQQ
>Lu12-11698_9		DE	GIRRTY	FAK	QH	DEGIRRTYFAKQH
>Lu12-11698_10		DR	GLLRDY	FAK	QE	DRGLLRDYFAKQE
>Lu12-11698_11		DG	GLLRDY	FAK	EQ	DGGLLRDYFAKEQ
>Lu12-11698_12		DG	GLLRDY	FAK		DGGLLRDYFAK
>Lu12-11698_13		DE	GLLRDY	FAM		DEGLLRDYFAM
>Lu12-11698_14		DG	GLLRDY	FAK	EQ	DGGLLRDYFAKEQ
>Lu12-11698_15		DG	GLLRDY	FAK	EQ	DGGLLRDYFAKEQ
>Lu12-11698_16		DG	GLRQGY	FAK	QQ	DGGLRQGYFAKQQ
>Lu12-11698_17		DG	GLRQGY	FGK	QQ	DGGLRQGYFGKQQ
>Lu12-11698_18		DG	GLRQGY	FGK	QQ	DGGLRQGYFGKQQ
>Lu12-11698_19		DG	GLRQGY	FGK	QH	DGGLRQGYFGKQH
>Lu12-11698_20		DR	GLRQGY	FGK	EQ	DRGLRQGYFGKEQ
>Lu12-11698_21		DG	GLRQGY	FGK	QQ	DGGLRQGYFGKQQ
>Lu12-11698_22		DE	GLRQGY	FGK	QQ	DEGLRQGYFGKQQ
>Lu12-11698_23		DG	GLRQDY	FSK	QQ	DGGLRQDYFSKQQ
>Lu12-11698_24		DG	GLRQGY	FSK	QH	DGGLRQGYFSKQH
>Lu12-11698_25		DG	GLRQGY	FSK	QQ	DGGLRQGYFSKQQ
>Lu12-11698_26		DG	GLRQGY	FGK	QQ	DGGLRQGYFGKQQ
>Lu12-11698_27		DG	GLRQGY	FGK	QR	DGGLRQGYFGKQR
>Lu12-11698_28		DG	GLRQGY	FGK	QQ	DGGLRQGYFGKQQ
>Lu12-11698_29		DG	GLRQDY	FAK		DGGLRQDYFAK
>Lu12-11698_30		DG	GLRQDY	FAK		DGGLRQDYFAK
>Lu12-11698_31		DG	GLLGDY	FAK	KQ	DGGLLGDYFAKKQ
>Lu12-11698_32		DG	GLLGDY	FAK	EQ	DGGLLGDYFAKEQ
>Lu12-11698_33		DG	GMIVSSPMFML	VGK		DGGMIVSSPMFMLVGK
>Lu12-11761_1		DG	GIRLPY	FAK	QK	DGGIRLPYFAKQK
>Lu12-11761_2		DG	GVWDAF	FGK	QQ	DGGVWDAFFGKQQ
>Lu12-11761_3		DG	GEWAAF	FGK	QE	DGGEWAAFFGKQE
>Lu12-11761_4		DG	GEWAAF	FGK	QQ	DGGEWAAFFGKQQ
>Lu12-11761_5		DG	GIRRTY	FAK	QR	DGGIRRTYFAKQR
>Lu12-11761_6		DE	GLLGDY	FAK	QE	DEGLLGDYFAKQE
>Lu12-11761_7		DG	GLLGDY	FAK	QE	DGGLLGDYFAKQE
>Lu12-11761_8		DG	GLLGDY	FAK	QR	DGGLLGDYFAKQR
>Lu12-11761_9		DG	GLLGDY	FAK	QE	DGGLLGDYFAKQE
>Lu12-11761_10		DG	GLLGDY	FAK	QR	DGGLLGDYFAKQR
>Lu12-11761_11		NG	GLLGDY	FAK	QE	NGGLLGDYFAKQE
>Lu12-11761_12		DG	GLLGDY	FAK	QR	DGGLLGDYFAKQR
>Lu12-11761_13		DG	GLLRDY	FAK	QE	DGGLLRDYFAKQE
>Lu12-11761_14		DR	GLLGDY	FAK	QQ	DRGLLGDYFAKQQ
>Lu12-11761_15		DG	GLLRDY	FAK	QE	DGGLLRDYFAKQE
>Lu12-11761_16		DG	GLLGDY	FAK	EH	DGGLLGDYFAKEH
>Lu12-11761_17		DG	GFVDY	FTK	KH	DGGFVDYFTKKH
>Lu12-11761_18		DG	GEWAAF	FGK	QQ	DGGEWAAFFGKQQ
>Lu13-23576_1	AHQ	DG	SVFVGQSSL	FGK		AHQDGSVFVGQSSLFGK
>Lu13-23576_2	AHQ	DG	SVFVGQSSL	FGK		AHQDGSVFVGQSSLFGK
>Lu13-23576_3	AHQ	DG	SLFGGQGAM	FGK		AHQDGSLFGGQGAMFGK
>Lu13-23576_4	AHQ	DG	SVFVGQSSL	FGK		AHQDGSVFVGQSSLFGK
>Lu13-23576_5	AHQ	DG	SLFGGQGAM	FGK		AHQDGSLFGGQGAMFGK
>Lu13-23576_6	AHQ	DG	SVFVGQGSL	FGK		AHQDGSVFVGQGSLFGK
>Lu13-23576_7	AHQ	DG	SLFGGQGAM	FGK		AHQDGSLFGGQGAMFGK
>Lu13-23576_8	AHQ	DG	SVFVGQSSL	LGK		AHQDGSVFVGQSSLLGK
>Lu13-23576_9	AHQ	DG	SLFGGQGAM	FGK		AHQDGSLFGGQGAMFGK
>Lu13-23576_10	AHQ	DG	SVFVGQSSL	FGK		AHQDGSVFVGQSSLFGK
>Lu13-23576_11	AHQ	DG	SLFGDQGAM	FCK		AHQDGSLFGDQGAMFCK
>Lu13-23576_12	AHQ	DG	SVFVGQSSL	FGK		AHQDGSVFVGQSSLFGK
>Lu13-23576_13	THQ	DG	SLFGGQGAM	FGK		THQDGSLFGGQGAMFGK
>Lu13-23576_14	AHQ	DG	SVFVGQSSL	FGK		AHQDGSVFVGQSSLFGK
>Lu13-23576_15	AHQ	DG	SLFGGQDAR	FGK		AHQDGSLFGGQDARFGK
>Lu13-23576_16	AHQDVHQDGHH	DG	SLFGGQGAM	FGK		AHQDVHQDGHHDGSLFGGQGAMFGK
>Lu14-4819_1		DA	PIGGGV	FGK	AKNAMRCGDGG	DAPIGGGVFGKAKNAMRCGDGG
>Lu14-4819_2		DA	SWLAPIGGGV	FGK	AENSIVVGANRG	DASWLAPIGGGVFGKAENSIVVGANRG
>Lu14-4819_3		DA	SWLAPISGGV	LGK	AQNSTVGANAV	DASWLAPISGGVLGKAQNSTVGANAV
>Lu14-4819_4		DA	SWLAPIGSGV	FGK	PLNLFVGVGGG	DASWLAPIGSGVFGKPLNLFVGVGGG
>Lu14-4819_5		DA	SWLAPIGGGV	FGK	AGMVIGVPATEPIKLD	DASWLAPIGGGVFGKAGMVIGVPATEPIKLD
>Lu14-5765_1		DG	GLLRDY	FAK	EQ	DGGLLRDYFAKEQ
>Lu14-5765_2		DG	GLLRDY	FAK	EQ	DGGLLRDYFAKEQ
>Lu14-5765_3		DE	GLLRDY	FTK	EH	DEGLLRDYFTKEH
>Lu14-5765_4		DR	GLSRDY	FAK	EQ	DRGLSRDYFAKEQ
