# Supplementary material for: In silico analysis reveals a multi-dimensional model of adaptive evolution in the flax orbitide-related precursor protein family
Source: Front Plant Sci. 2026 Jun 30;17:1824173. doi: 10.3389/fpls.2026.1824173 (PMC13365257; doi:10.3389/fpls.2026.1824173)
Supplement: Supplementary Table 1 — Repeat sections of 30 proteins. [file Supplementaryfile1.zip › Table S2_Amino acid compositions of domains and spacers.xlsx]

## Sheet: AA%_domain
Type	domain	G	A	P	L	I	V	M	W	F	Y	N	Q	S	T	C	D	E	H	K	R	Sum		Type	G	A	P	L	I	V	M	W	F	Y	N	Q	S	T	C	D	E	H	K	R	Sum
linusorb	MLMPFFWI	0	0	0.125	0.125	0.125	0	0.25	0.125	0.25	0	0	0	0	0	0	0	0	0	0	0	1		linusorb	0.0444444	0	0.175926	0.185185	0.123148	0.0314815	0.0981481	0.0935185	0.196296	0	0	0	0	0.0444444	0	0	0	0	0.00740741	0	1
linusorb	MLMPFFWI	0	0	0.125	0.125	0.125	0	0.25	0.125	0.25	0	0	0	0	0	0	0	0	0	0	0	1		LLD	0.164489	0.0358971	0.088494	0.13115	0.0372063	0.0626615	0.0145776	0.0207192	0.0391657	0.0949746	0.0323155	0.0375979	0.0732513	0.0109482	0.0121429	0.0339604	0.0185403	0.01403	0.0108173	0.0670615	1
linusorb	MLLPFFWI	0	0	0.125	0.25	0.125	0	0.125	0.125	0.25	0	0	0	0	0	0	0	0	0	0	0	1
linusorb	MLMPFFWI	0	0	0.125	0.125	0.125	0	0.25	0.125	0.25	0	0	0	0	0	0	0	0	0	0	0	1
linusorb	MLMPFFWV	0	0	0.125	0.125	0	0.125	0.25	0.125	0.25	0	0	0	0	0	0	0	0	0	0	0	1
linusorb	MLVFPLFI	0	0	0.125	0.25	0.125	0.125	0.125	0	0.25	0	0	0	0	0	0	0	0	0	0	0	1
linusorb	MLIPPFFVI	0	0	0.222222	0.111111	0.222222	0.111111	0.111111	0	0.222222	0	0	0	0	0	0	0	0	0	0	0	1
linusorb	ILVPPFFLI	0	0	0.222222	0.222222	0.222222	0.111111	0	0	0.222222	0	0	0	0	0	0	0	0	0	0	0	1
linusorb	MLKPFFFWI	0	0	0.111111	0.111111	0.111111	0	0.111111	0.111111	0.333333	0	0	0	0	0	0	0	0	0	0.111111	0	1
linusorb	GIPPFWLTL	0.111111	0	0.222222	0.222222	0.111111	0	0	0.111111	0.111111	0	0	0	0	0.111111	0	0	0	0	0	0	1
linusorb	GIPPFWLTL	0.111111	0	0.222222	0.222222	0.111111	0	0	0.111111	0.111111	0	0	0	0	0.111111	0	0	0	0	0	0	1
linusorb	GIPPFWLTL	0.111111	0	0.222222	0.222222	0.111111	0	0	0.111111	0.111111	0	0	0	0	0.111111	0	0	0	0	0	0	1
linusorb	GIPPFWLTL	0.111111	0	0.222222	0.222222	0.111111	0	0	0.111111	0.111111	0	0	0	0	0.111111	0	0	0	0	0	0	1
linusorb	GIPPFWLTL	0.111111	0	0.222222	0.222222	0.111111	0	0	0.111111	0.111111	0	0	0	0	0.111111	0	0	0	0	0	0	1
linusorb	GIPPFWLTL	0.111111	0	0.222222	0.222222	0.111111	0	0	0.111111	0.111111	0	0	0	0	0.111111	0	0	0	0	0	0	1
LLD	GMAPMWVTV	0.111111	0.111111	0.111111	0	0	0.222222	0.222222	0.111111	0	0	0	0	0	0.111111	0	0	0	0	0	0	1
LLD	GMAPVWVTV	0.111111	0.111111	0.111111	0	0	0.333333	0.111111	0.111111	0	0	0	0	0	0.111111	0	0	0	0	0	0	1
LLD	GLPPMWVEV	0.111111	0	0.222222	0.111111	0	0.222222	0.111111	0.111111	0	0	0	0	0	0	0	0	0.111111	0	0	0	1
LLD	GLPPMWVEV	0.111111	0	0.222222	0.111111	0	0.222222	0.111111	0.111111	0	0	0	0	0	0	0	0	0.111111	0	0	0	1
LLD	GLPPMWVEV	0.111111	0	0.222222	0.111111	0	0.222222	0.111111	0.111111	0	0	0	0	0	0	0	0	0.111111	0	0	0	1
LLD	GLPPMWVEV	0.111111	0	0.222222	0.111111	0	0.222222	0.111111	0.111111	0	0	0	0	0	0	0	0	0.111111	0	0	0	1
LLD	DRRRSHSPTRHQA	0	0.0769231	0.0769231	0	0	0	0	0	0	0	0	0.0769231	0.153846	0.0769231	0	0.0769231	0	0.153846	0	0.307692	1
LLD	DRRSSRSPRRNQA	0	0.0769231	0.0769231	0	0	0	0	0	0	0	0.0769231	0.0769231	0.230769	0	0	0.0769231	0	0	0	0.384615	1
LLD	DRRSSHSPRRNQA	0	0.0769231	0.0769231	0	0	0	0	0	0	0	0.0769231	0.0769231	0.230769	0	0	0.0769231	0	0.0769231	0	0.307692	1
LLD	DRRSNRSPRRNQA	0	0.0769231	0.0769231	0	0	0	0	0	0	0	0.153846	0.0769231	0.153846	0	0	0.0769231	0	0	0	0.384615	1
LLD	DRRSSYSPKRHQP	0	0	0.153846	0	0	0	0	0	0	0.0769231	0	0.0769231	0.230769	0	0	0.0769231	0	0.0769231	0.0769231	0.230769	1
LLD	DRRSSYSPKRHQP	0	0	0.153846	0	0	0	0	0	0	0.0769231	0	0.0769231	0.230769	0	0	0.0769231	0	0.0769231	0.0769231	0.230769	1
LLD	DRRSSNSPKRHQP	0	0	0.153846	0	0	0	0	0	0	0	0.0769231	0.0769231	0.230769	0	0	0.0769231	0	0.0769231	0.0769231	0.230769	1
LLD	DRRSSHSPKRHDY	0	0	0.0769231	0	0	0	0	0	0	0.0769231	0	0	0.230769	0	0	0.153846	0	0.153846	0.0769231	0.230769	1
LLD	SLVRPVPV	0	0	0.25	0.125	0	0.375	0	0	0	0	0	0	0.125	0	0	0	0	0	0	0.125	1
LLD	SLRAYPV	0	0.142857	0.142857	0.142857	0	0.142857	0	0	0	0.142857	0	0	0.142857	0	0	0	0	0	0	0.142857	1
LLD	SLRAYQI	0	0.142857	0	0.142857	0.142857	0	0	0	0	0.142857	0	0.142857	0.142857	0	0	0	0	0	0	0.142857	1
LLD	SLRAYPV	0	0.142857	0.142857	0.142857	0	0.142857	0	0	0	0.142857	0	0	0.142857	0	0	0	0	0	0	0.142857	1
LLD	SLRAYPV	0	0.142857	0.142857	0.142857	0	0.142857	0	0	0	0.142857	0	0	0.142857	0	0	0	0	0	0	0.142857	1
LLD	SLRAYPV	0	0.142857	0.142857	0.142857	0	0.142857	0	0	0	0.142857	0	0	0.142857	0	0	0	0	0	0	0.142857	1
LLD	SLRAYPI	0	0.142857	0.142857	0.142857	0.142857	0	0	0	0	0.142857	0	0	0.142857	0	0	0	0	0	0	0.142857	1
LLD	SLRAYPV	0	0.142857	0.142857	0.142857	0	0.142857	0	0	0	0.142857	0	0	0.142857	0	0	0	0	0	0	0.142857	1
LLD	SLRAYPI	0	0.142857	0.142857	0.142857	0.142857	0	0	0	0	0.142857	0	0	0.142857	0	0	0	0	0	0	0.142857	1
LLD	SLRAYPV	0	0.142857	0.142857	0.142857	0	0.142857	0	0	0	0.142857	0	0	0.142857	0	0	0	0	0	0	0.142857	1
LLD	SLRAYPI	0	0.142857	0.142857	0.142857	0.142857	0	0	0	0	0.142857	0	0	0.142857	0	0	0	0	0	0	0.142857	1
LLD	SLRAYPI	0	0.142857	0.142857	0.142857	0.142857	0	0	0	0	0.142857	0	0	0.142857	0	0	0	0	0	0	0.142857	1
LLD	SLRAYPI	0	0.142857	0.142857	0.142857	0.142857	0	0	0	0	0.142857	0	0	0.142857	0	0	0	0	0	0	0.142857	1
LLD	SLRAYPV	0	0.142857	0.142857	0.142857	0	0.142857	0	0	0	0.142857	0	0	0.142857	0	0	0	0	0	0	0.142857	1
LLD	SLRVYPV	0	0	0.142857	0.142857	0	0.285714	0	0	0	0.142857	0	0	0.142857	0	0	0	0	0	0	0.142857	1
LLD	SLRAYPI	0	0.142857	0.142857	0.142857	0.142857	0	0	0	0	0.142857	0	0	0.142857	0	0	0	0	0	0	0.142857	1
LLD	SLRAYPI	0	0.142857	0.142857	0.142857	0.142857	0	0	0	0	0.142857	0	0	0.142857	0	0	0	0	0	0	0.142857	1
LLD	SLRAYPV	0	0.142857	0.142857	0.142857	0	0.142857	0	0	0	0.142857	0	0	0.142857	0	0	0	0	0	0	0.142857	1
LLD	SLRAYPI	0	0.142857	0.142857	0.142857	0.142857	0	0	0	0	0.142857	0	0	0.142857	0	0	0	0	0	0	0.142857	1
LLD	SLRAYPI	0	0.142857	0.142857	0.142857	0.142857	0	0	0	0	0.142857	0	0	0.142857	0	0	0	0	0	0	0.142857	1
LLD	SLVRPFPV	0	0	0.25	0.125	0	0.25	0	0	0.125	0	0	0	0.125	0	0	0	0	0	0	0.125	1
LLD	SLRAYPV	0	0.142857	0.142857	0.142857	0	0.142857	0	0	0	0.142857	0	0	0.142857	0	0	0	0	0	0	0.142857	1
LLD	SLRAYPI	0	0.142857	0.142857	0.142857	0.142857	0	0	0	0	0.142857	0	0	0.142857	0	0	0	0	0	0	0.142857	1
LLD	SLVRPFPV	0	0	0.25	0.125	0	0.25	0	0	0.125	0	0	0	0.125	0	0	0	0	0	0	0.125	1
LLD	SLRAYPV	0	0.142857	0.142857	0.142857	0	0.142857	0	0	0	0.142857	0	0	0.142857	0	0	0	0	0	0	0.142857	1
LLD	SLRAYPI	0	0.142857	0.142857	0.142857	0.142857	0	0	0	0	0.142857	0	0	0.142857	0	0	0	0	0	0	0.142857	1
LLD	SLVRPFPV	0	0	0.25	0.125	0	0.25	0	0	0.125	0	0	0	0.125	0	0	0	0	0	0	0.125	1
LLD	SLRAYPI	0	0.142857	0.142857	0.142857	0.142857	0	0	0	0	0.142857	0	0	0.142857	0	0	0	0	0	0	0.142857	1
LLD	GMIPIGQV	0.25	0	0.125	0	0.25	0.125	0.125	0	0	0	0	0.125	0	0	0	0	0	0	0	0	1
LLD	GMIPVGQV	0.25	0	0.125	0	0.125	0.25	0.125	0	0	0	0	0.125	0	0	0	0	0	0	0	0	1
LLD	GMIPVGEV	0.25	0	0.125	0	0.125	0.25	0.125	0	0	0	0	0	0	0	0	0	0.125	0	0	0	1
LLD	SLFGGQGAM	0.333333	0.111111	0	0.111111	0	0	0.111111	0	0.111111	0	0	0.111111	0.111111	0	0	0	0	0	0	0	1
LLD	SLFGGQGAM	0.333333	0.111111	0	0.111111	0	0	0.111111	0	0.111111	0	0	0.111111	0.111111	0	0	0	0	0	0	0	1
LLD	SLFGGQGAM	0.333333	0.111111	0	0.111111	0	0	0.111111	0	0.111111	0	0	0.111111	0.111111	0	0	0	0	0	0	0	1
LLD	SLFGGQGAM	0.333333	0.111111	0	0.111111	0	0	0.111111	0	0.111111	0	0	0.111111	0.111111	0	0	0	0	0	0	0	1
LLD	SLFGGQGAM	0.333333	0.111111	0	0.111111	0	0	0.111111	0	0.111111	0	0	0.111111	0.111111	0	0	0	0	0	0	0	1
LLD	SLFGGQGAM	0.333333	0.111111	0	0.111111	0	0	0.111111	0	0.111111	0	0	0.111111	0.111111	0	0	0	0	0	0	0	1
LLD	SLFGGQGAM	0.333333	0.111111	0	0.111111	0	0	0.111111	0	0.111111	0	0	0.111111	0.111111	0	0	0	0	0	0	0	1
LLD	SLFGGQGAM	0.333333	0.111111	0	0.111111	0	0	0.111111	0	0.111111	0	0	0.111111	0.111111	0	0	0	0	0	0	0	1
LLD	SLFGGQGAM	0.333333	0.111111	0	0.111111	0	0	0.111111	0	0.111111	0	0	0.111111	0.111111	0	0	0	0	0	0	0	1
LLD	SLFGGQGAM	0.333333	0.111111	0	0.111111	0	0	0.111111	0	0.111111	0	0	0.111111	0.111111	0	0	0	0	0	0	0	1
LLD	ALFGGQGAM	0.333333	0.222222	0	0.111111	0	0	0.111111	0	0.111111	0	0	0.111111	0	0	0	0	0	0	0	0	1
LLD	SLFGGQGAM	0.333333	0.111111	0	0.111111	0	0	0.111111	0	0.111111	0	0	0.111111	0.111111	0	0	0	0	0	0	0	1
LLD	SLFGGQGAM	0.333333	0.111111	0	0.111111	0	0	0.111111	0	0.111111	0	0	0.111111	0.111111	0	0	0	0	0	0	0	1
LLD	SLFGGQGAM	0.333333	0.111111	0	0.111111	0	0	0.111111	0	0.111111	0	0	0.111111	0.111111	0	0	0	0	0	0	0	1
LLD	RICWGDI	0.142857	0	0	0	0.285714	0	0	0.142857	0	0	0	0	0	0	0.142857	0.142857	0	0	0	0.142857	1
LLD	RVLWADI	0	0.142857	0	0.142857	0.142857	0.142857	0	0.142857	0	0	0	0	0	0	0	0.142857	0	0	0	0.142857	1
LLD	RICWGDI	0.142857	0	0	0	0.285714	0	0	0.142857	0	0	0	0	0	0	0.142857	0.142857	0	0	0	0.142857	1
LLD	RICWGDI	0.142857	0	0	0	0.285714	0	0	0.142857	0	0	0	0	0	0	0.142857	0.142857	0	0	0	0.142857	1
LLD	RILWADI	0	0.142857	0	0.142857	0.285714	0	0	0.142857	0	0	0	0	0	0	0	0.142857	0	0	0	0.142857	1
LLD	RILWADI	0	0.142857	0	0.142857	0.285714	0	0	0.142857	0	0	0	0	0	0	0	0.142857	0	0	0	0.142857	1
LLD	RICWGDI	0.142857	0	0	0	0.285714	0	0	0.142857	0	0	0	0	0	0	0.142857	0.142857	0	0	0	0.142857	1
LLD	RICWGDI	0.142857	0	0	0	0.285714	0	0	0.142857	0	0	0	0	0	0	0.142857	0.142857	0	0	0	0.142857	1
LLD	RILWADI	0	0.142857	0	0.142857	0.285714	0	0	0.142857	0	0	0	0	0	0	0	0.142857	0	0	0	0.142857	1
LLD	GNCWGVI	0.285714	0	0	0	0.142857	0.142857	0	0.142857	0	0	0.142857	0	0	0	0.142857	0	0	0	0	0	1
LLD	GCIFRL	0.166667	0	0	0.166667	0.166667	0	0	0	0.166667	0	0	0	0	0	0.166667	0	0	0	0	0.166667	1
LLD	ALPSNK	0	0.166667	0.166667	0.166667	0	0	0	0	0	0	0.166667	0	0.166667	0	0	0	0	0	0.166667	0	1
LLD	APPSNK	0	0.166667	0.333333	0	0	0	0	0	0	0	0.166667	0	0.166667	0	0	0	0	0	0.166667	0	1
LLD	APPSNK	0	0.166667	0.333333	0	0	0	0	0	0	0	0.166667	0	0.166667	0	0	0	0	0	0.166667	0	1
LLD	APPSNK	0	0.166667	0.333333	0	0	0	0	0	0	0	0.166667	0	0.166667	0	0	0	0	0	0.166667	0	1
LLD	APPSNK	0	0.166667	0.333333	0	0	0	0	0	0	0	0.166667	0	0.166667	0	0	0	0	0	0.166667	0	1
LLD	APPSNK	0	0.166667	0.333333	0	0	0	0	0	0	0	0.166667	0	0.166667	0	0	0	0	0	0.166667	0	1
LLD	APPSNK	0	0.166667	0.333333	0	0	0	0	0	0	0	0.166667	0	0.166667	0	0	0	0	0	0.166667	0	1
LLD	GIIDPILLI	0.111111	0	0.111111	0.222222	0.444444	0	0	0	0	0	0	0	0	0	0	0.111111	0	0	0	0	1
LLD	GFVPNFSV	0.125	0	0.125	0	0	0.25	0	0	0.25	0	0.125	0	0.125	0	0	0	0	0	0	0	1
LLD	ALFIPSFPI	0	0.111111	0.222222	0.111111	0.222222	0	0	0	0.222222	0	0	0	0.111111	0	0	0	0	0	0	0	1
LLD	GFDIFFPF	0.125	0	0.125	0	0.125	0	0	0	0.5	0	0	0	0	0	0	0.125	0	0	0	0	1
LLD	GFDIFFPF	0.125	0	0.125	0	0.125	0	0	0	0.5	0	0	0	0	0	0	0.125	0	0	0	0	1
LLD	KEKVKHVAGE	0.1	0.1	0	0	0	0.2	0	0	0	0	0	0	0	0	0	0	0.2	0.1	0.3	0	1
LLD	KEKVKHVAGE	0.1	0.1	0	0	0	0.2	0	0	0	0	0	0	0	0	0	0	0.2	0.1	0.3	0	1
LLD	KEKVKHVAGE	0.1	0.1	0	0	0	0.2	0	0	0	0	0	0	0	0	0	0	0.2	0.1	0.3	0	1
LLD	KEKVKQATVN	0	0.1	0	0	0	0.2	0	0	0	0	0.1	0.1	0	0.1	0	0	0.1	0	0.3	0	1
LLD	KEKAKHVAGD	0.1	0.2	0	0	0	0.1	0	0	0	0	0	0	0	0	0	0.1	0.1	0.1	0.3	0	1
LLD	GIRRTY	0.166667	0	0	0	0.166667	0	0	0	0	0.166667	0	0	0	0.166667	0	0	0	0	0	0.333333	1
LLD	GLRQGY	0.333333	0	0	0.166667	0	0	0	0	0	0.166667	0	0.166667	0	0	0	0	0	0	0	0.166667	1
LLD	GLRQGY	0.333333	0	0	0.166667	0	0	0	0	0	0.166667	0	0.166667	0	0	0	0	0	0	0	0.166667	1
LLD	GLLRDY	0.166667	0	0	0.333333	0	0	0	0	0	0.166667	0	0	0	0	0	0.166667	0	0	0	0.166667	1
LLD	GLRQGY	0.333333	0	0	0.166667	0	0	0	0	0	0.166667	0	0.166667	0	0	0	0	0	0	0	0.166667	1
LLD	GLRQGY	0.333333	0	0	0.166667	0	0	0	0	0	0.166667	0	0.166667	0	0	0	0	0	0	0	0.166667	1
LLD	GLRQGY	0.333333	0	0	0.166667	0	0	0	0	0	0.166667	0	0.166667	0	0	0	0	0	0	0	0.166667	1
LLD	GLRQGY	0.333333	0	0	0.166667	0	0	0	0	0	0.166667	0	0.166667	0	0	0	0	0	0	0	0.166667	1
LLD	GLRQGY	0.333333	0	0	0.166667	0	0	0	0	0	0.166667	0	0.166667	0	0	0	0	0	0	0	0.166667	1
LLD	GLLRDY	0.166667	0	0	0.333333	0	0	0	0	0	0.166667	0	0	0	0	0	0.166667	0	0	0	0.166667	1
LLD	GLRQGY	0.333333	0	0	0.166667	0	0	0	0	0	0.166667	0	0.166667	0	0	0	0	0	0	0	0.166667	1
LLD	GLRQDY	0.166667	0	0	0.166667	0	0	0	0	0	0.166667	0	0.166667	0	0	0	0.166667	0	0	0	0.166667	1
LLD	GLLRDY	0.166667	0	0	0.333333	0	0	0	0	0	0.166667	0	0	0	0	0	0.166667	0	0	0	0.166667	1
LLD	GLRQGY	0.333333	0	0	0.166667	0	0	0	0	0	0.166667	0	0.166667	0	0	0	0	0	0	0	0.166667	1
LLD	GLRQGY	0.333333	0	0	0.166667	0	0	0	0	0	0.166667	0	0.166667	0	0	0	0	0	0	0	0.166667	1
LLD	GLRQGY	0.333333	0	0	0.166667	0	0	0	0	0	0.166667	0	0.166667	0	0	0	0	0	0	0	0.166667	1
LLD	GLRQGY	0.333333	0	0	0.166667	0	0	0	0	0	0.166667	0	0.166667	0	0	0	0	0	0	0	0.166667	1
LLD	GLRQGY	0.333333	0	0	0.166667	0	0	0	0	0	0.166667	0	0.166667	0	0	0	0	0	0	0	0.166667	1
LLD	GLLRDY	0.166667	0	0	0.333333	0	0	0	0	0	0.166667	0	0	0	0	0	0.166667	0	0	0	0.166667	1
LLD	GLRQGY	0.333333	0	0	0.166667	0	0	0	0	0	0.166667	0	0.166667	0	0	0	0	0	0	0	0.166667	1
LLD	GLRQGY	0.333333	0	0	0.166667	0	0	0	0	0	0.166667	0	0.166667	0	0	0	0	0	0	0	0.166667	1
LLD	GLRQGY	0.333333	0	0	0.166667	0	0	0	0	0	0.166667	0	0.166667	0	0	0	0	0	0	0	0.166667	1
LLD	GLRQGY	0.333333	0	0	0.166667	0	0	0	0	0	0.166667	0	0.166667	0	0	0	0	0	0	0	0.166667	1
LLD	GLRQGY	0.333333	0	0	0.166667	0	0	0	0	0	0.166667	0	0.166667	0	0	0	0	0	0	0	0.166667	1
LLD	GLLRDY	0.166667	0	0	0.333333	0	0	0	0	0	0.166667	0	0	0	0	0	0.166667	0	0	0	0.166667	1
LLD	GLRQGY	0.333333	0	0	0.166667	0	0	0	0	0	0.166667	0	0.166667	0	0	0	0	0	0	0	0.166667	1
LLD	SLRQGY	0.166667	0	0	0.166667	0	0	0	0	0	0.166667	0	0.166667	0.166667	0	0	0	0	0	0	0.166667	1
LLD	GLLRDY	0.166667	0	0	0.333333	0	0	0	0	0	0.166667	0	0	0	0	0	0.166667	0	0	0	0.166667	1
LLD	GLRQGY	0.333333	0	0	0.166667	0	0	0	0	0	0.166667	0	0.166667	0	0	0	0	0	0	0	0.166667	1
LLD	GLRQGY	0.333333	0	0	0.166667	0	0	0	0	0	0.166667	0	0.166667	0	0	0	0	0	0	0	0.166667	1
LLD	GLLRDY	0.166667	0	0	0.333333	0	0	0	0	0	0.166667	0	0	0	0	0	0.166667	0	0	0	0.166667	1
LLD	GLRQGY	0.333333	0	0	0.166667	0	0	0	0	0	0.166667	0	0.166667	0	0	0	0	0	0	0	0.166667	1
LLD	GLLRDY	0.166667	0	0	0.333333	0	0	0	0	0	0.166667	0	0	0	0	0	0.166667	0	0	0	0.166667	1
LLD	GLSQGY	0.333333	0	0	0.166667	0	0	0	0	0	0.166667	0	0.166667	0.166667	0	0	0	0	0	0	0	1
LLD	GLLRDY	0.166667	0	0	0.333333	0	0	0	0	0	0.166667	0	0	0	0	0	0.166667	0	0	0	0.166667	1
LLD	SLLRDH	0	0	0	0.333333	0	0	0	0	0	0	0	0	0.166667	0	0	0.166667	0	0.166667	0	0.166667	1
LLD	GTIVSPPMFVL	0.0909091	0	0.181818	0.0909091	0.0909091	0.181818	0.0909091	0	0.0909091	0	0	0	0.0909091	0.0909091	0	0	0	0	0	0	1
LLD	TLIPVPM	0	0	0.285714	0.142857	0.142857	0.142857	0.142857	0	0	0	0	0	0	0.142857	0	0	0	0	0	0	1
LLD	GIIDPTLPI	0.111111	0	0.222222	0.111111	0.333333	0	0	0	0	0	0	0	0	0.111111	0	0.111111	0	0	0	0	1
LLD	GFDIFFPF	0.125	0	0.125	0	0.125	0	0	0	0.5	0	0	0	0	0	0	0.125	0	0	0	0	1
LLD	GFDNFFPF	0.125	0	0.125	0	0	0	0	0	0.5	0	0.125	0	0	0	0	0.125	0	0	0	0	1
LLD	SHYHWPV	0	0	0.142857	0	0	0.142857	0	0.142857	0	0.142857	0	0	0.142857	0	0	0	0	0.285714	0	0	1
LLD	SLFNYYV	0	0	0	0.142857	0	0.142857	0	0	0.142857	0.285714	0.142857	0	0.142857	0	0	0	0	0	0	0	1
LLD	SLFNYYV	0	0	0	0.142857	0	0.142857	0	0	0.142857	0.285714	0.142857	0	0.142857	0	0	0	0	0	0	0	1
LLD	SLFNYYV	0	0	0	0.142857	0	0.142857	0	0	0.142857	0.285714	0.142857	0	0.142857	0	0	0	0	0	0	0	1
LLD	SLFNYYV	0	0	0	0.142857	0	0.142857	0	0	0.142857	0.285714	0.142857	0	0.142857	0	0	0	0	0	0	0	1
LLD	SLFNYYV	0	0	0	0.142857	0	0.142857	0	0	0.142857	0.285714	0.142857	0	0.142857	0	0	0	0	0	0	0	1
LLD	SLFNYYV	0	0	0	0.142857	0	0.142857	0	0	0.142857	0.285714	0.142857	0	0.142857	0	0	0	0	0	0	0	1
LLD	SLFNYYV	0	0	0	0.142857	0	0.142857	0	0	0.142857	0.285714	0.142857	0	0.142857	0	0	0	0	0	0	0	1
LLD	SLFNYYV	0	0	0	0.142857	0	0.142857	0	0	0.142857	0.285714	0.142857	0	0.142857	0	0	0	0	0	0	0	1
LLD	SRYHWPC	0	0	0.142857	0	0	0	0	0.142857	0	0.142857	0	0	0.142857	0	0.142857	0	0	0.142857	0	0.142857	1
LLD	VPSNE	0	0	0.2	0	0	0.2	0	0	0	0	0.2	0	0.2	0	0	0	0.2	0	0	0	1
LLD	VPSNE	0	0	0.2	0	0	0.2	0	0	0	0	0.2	0	0.2	0	0	0	0.2	0	0	0	1
LLD	VPSNE	0	0	0.2	0	0	0.2	0	0	0	0	0.2	0	0.2	0	0	0	0.2	0	0	0	1
LLD	VPSNE	0	0	0.2	0	0	0.2	0	0	0	0	0.2	0	0.2	0	0	0	0.2	0	0	0	1
LLD	VPSNE	0	0	0.2	0	0	0.2	0	0	0	0	0.2	0	0.2	0	0	0	0.2	0	0	0	1
LLD	VTSNE	0	0	0	0	0	0.2	0	0	0	0	0.2	0	0.2	0.2	0	0	0.2	0	0	0	1
LLD	VPSNE	0	0	0.2	0	0	0.2	0	0	0	0	0.2	0	0.2	0	0	0	0.2	0	0	0	1
LLD	VPSNE	0	0	0.2	0	0	0.2	0	0	0	0	0.2	0	0.2	0	0	0	0.2	0	0	0	1
LLD	VPSNE	0	0	0.2	0	0	0.2	0	0	0	0	0.2	0	0.2	0	0	0	0.2	0	0	0	1
LLD	VPSNE	0	0	0.2	0	0	0.2	0	0	0	0	0.2	0	0.2	0	0	0	0.2	0	0	0	1
LLD	VPSNE	0	0	0.2	0	0	0.2	0	0	0	0	0.2	0	0.2	0	0	0	0.2	0	0	0	1
LLD	VPSNE	0	0	0.2	0	0	0.2	0	0	0	0	0.2	0	0.2	0	0	0	0.2	0	0	0	1
LLD	SVRNWPV	0	0	0.142857	0	0	0.285714	0	0.142857	0	0	0.142857	0	0.142857	0	0	0	0	0	0	0.142857	1
LLD	SVRNWPV	0	0	0.142857	0	0	0.285714	0	0.142857	0	0	0.142857	0	0.142857	0	0	0	0	0	0	0.142857	1
LLD	SVRNWPV	0	0	0.142857	0	0	0.285714	0	0.142857	0	0	0.142857	0	0.142857	0	0	0	0	0	0	0.142857	1
LLD	SVSNWPV	0	0	0.142857	0	0	0.285714	0	0.142857	0	0	0.142857	0	0.285714	0	0	0	0	0	0	0	1
LLD	GYVVPC	0.166667	0	0.166667	0	0	0.333333	0	0	0	0.166667	0	0	0	0	0.166667	0	0	0	0	0	1
LLD	SHLHWPV	0	0	0.142857	0.142857	0	0.142857	0	0.142857	0	0	0	0	0.142857	0	0	0	0	0.285714	0	0	1
LLD	SHLHWPV	0	0	0.142857	0.142857	0	0.142857	0	0.142857	0	0	0	0	0.142857	0	0	0	0	0.285714	0	0	1
LLD	SVRNWPV	0	0	0.142857	0	0	0.285714	0	0.142857	0	0	0.142857	0	0.142857	0	0	0	0	0	0	0.142857	1
LLD	SHLHWPV	0	0	0.142857	0.142857	0	0.142857	0	0.142857	0	0	0	0	0.142857	0	0	0	0	0.285714	0	0	1
LLD	SVRNWPV	0	0	0.142857	0	0	0.285714	0	0.142857	0	0	0.142857	0	0.142857	0	0	0	0	0	0	0.142857	1
LLD	SVCNWPV	0	0	0.142857	0	0	0.285714	0	0.142857	0	0	0.142857	0	0.142857	0	0.142857	0	0	0	0	0	1
LLD	GYVVPC	0.166667	0	0.166667	0	0	0.333333	0	0	0	0.166667	0	0	0	0	0.166667	0	0	0	0	0	1
LLD	SHLHWPV	0	0	0.142857	0.142857	0	0.142857	0	0.142857	0	0	0	0	0.142857	0	0	0	0	0.285714	0	0	1
LLD	GYVVPC	0.166667	0	0.166667	0	0	0.333333	0	0	0	0.166667	0	0	0	0	0.166667	0	0	0	0	0	1
LLD	GYPPLSPL	0.125	0	0.375	0.25	0	0	0	0	0	0.125	0	0	0.125	0	0	0	0	0	0	0	1
LLD	GYPPLSPL	0.125	0	0.375	0.25	0	0	0	0	0	0.125	0	0	0.125	0	0	0	0	0	0	0	1
LLD	SYPPLSSL	0	0	0.25	0.25	0	0	0	0	0	0.125	0	0	0.375	0	0	0	0	0	0	0	1
LLD	EYPSISPL	0	0	0.25	0.125	0.125	0	0	0	0	0.125	0	0	0.25	0	0	0	0.125	0	0	0	1
LLD	GYPPLSPL	0.125	0	0.375	0.25	0	0	0	0	0	0.125	0	0	0.125	0	0	0	0	0	0	0	1
LLD	GYPPLSPL	0.125	0	0.375	0.25	0	0	0	0	0	0.125	0	0	0.125	0	0	0	0	0	0	0	1
LLD	GYPPLSPL	0.125	0	0.375	0.25	0	0	0	0	0	0.125	0	0	0.125	0	0	0	0	0	0	0	1
LLD	GYLPLSSL	0.125	0	0.125	0.375	0	0	0	0	0	0.125	0	0	0.25	0	0	0	0	0	0	0	1
LLD	GYPPLSPL	0.125	0	0.375	0.25	0	0	0	0	0	0.125	0	0	0.125	0	0	0	0	0	0	0	1
LLD	GYPPLSPL	0.125	0	0.375	0.25	0	0	0	0	0	0.125	0	0	0.125	0	0	0	0	0	0	0	1
LLD	GYPPLSPL	0.125	0	0.375	0.25	0	0	0	0	0	0.125	0	0	0.125	0	0	0	0	0	0	0	1
LLD	GYPPLSPL	0.125	0	0.375	0.25	0	0	0	0	0	0.125	0	0	0.125	0	0	0	0	0	0	0	1
LLD	GYPPLSPL	0.125	0	0.375	0.25	0	0	0	0	0	0.125	0	0	0.125	0	0	0	0	0	0	0	1
LLD	GYPPLSPL	0.125	0	0.375	0.25	0	0	0	0	0	0.125	0	0	0.125	0	0	0	0	0	0	0	1
LLD	GYPPLSPL	0.125	0	0.375	0.25	0	0	0	0	0	0.125	0	0	0.125	0	0	0	0	0	0	0	1
LLD	GYPPLSPL	0.125	0	0.375	0.25	0	0	0	0	0	0.125	0	0	0.125	0	0	0	0	0	0	0	1
LLD	GCVSPDFHMI	0.1	0	0.1	0	0.1	0.1	0.1	0	0.1	0	0	0	0.1	0	0.1	0.1	0	0.1	0	0	1
LLD	GWQCI	0.2	0	0	0	0.2	0	0	0.2	0	0	0	0.2	0	0	0.2	0	0	0	0	0	1
LLD	GWQCI	0.2	0	0	0	0.2	0	0	0.2	0	0	0	0.2	0	0	0.2	0	0	0	0	0	1
LLD	GNNGL	0.4	0	0	0.2	0	0	0	0	0	0	0.4	0	0	0	0	0	0	0	0	0	1
LLD	GYNGL	0.4	0	0	0.2	0	0	0	0	0	0.2	0.2	0	0	0	0	0	0	0	0	0	1
LLD	GYNGL	0.4	0	0	0.2	0	0	0	0	0	0.2	0.2	0	0	0	0	0	0	0	0	0	1
LLD	GYNGL	0.4	0	0	0.2	0	0	0	0	0	0.2	0.2	0	0	0	0	0	0	0	0	0	1
LLD	GYNGL	0.4	0	0	0.2	0	0	0	0	0	0.2	0.2	0	0	0	0	0	0	0	0	0	1
LLD	GYNGL	0.4	0	0	0.2	0	0	0	0	0	0.2	0.2	0	0	0	0	0	0	0	0	0	1
LLD	GYNGL	0.4	0	0	0.2	0	0	0	0	0	0.2	0.2	0	0	0	0	0	0	0	0	0	1
LLD	GYNRL	0.2	0	0	0.2	0	0	0	0	0	0.2	0.2	0	0	0	0	0	0	0	0	0.2	1
LLD	GYNGL	0.4	0	0	0.2	0	0	0	0	0	0.2	0.2	0	0	0	0	0	0	0	0	0	1
LLD	GYNGL	0.4	0	0	0.2	0	0	0	0	0	0.2	0.2	0	0	0	0	0	0	0	0	0	1
LLD	GLFHHF	0.166667	0	0	0.166667	0	0	0	0	0.333333	0	0	0	0	0	0	0	0	0.333333	0	0	1
LLD	GVFTF	0.2	0	0	0	0	0.2	0	0	0.4	0	0	0	0	0.2	0	0	0	0	0	0	1
LLD	GFFHY	0.2	0	0	0	0	0	0	0	0.4	0.2	0	0	0	0	0	0	0	0.2	0	0	1
LLD	GIFTF	0.2	0	0	0	0.2	0	0	0	0.4	0	0	0	0	0.2	0	0	0	0	0	0	1
LLD	GFFHY	0.2	0	0	0	0	0	0	0	0.4	0.2	0	0	0	0	0	0	0	0.2	0	0	1
LLD	SVNPWRFPI	0	0	0.222222	0	0.111111	0.111111	0	0.111111	0.111111	0	0.111111	0	0.111111	0	0	0	0	0	0	0.111111	1
LLD	SGNVLPC	0.142857	0	0.142857	0.142857	0	0.142857	0	0	0	0	0.142857	0	0.142857	0	0.142857	0	0	0	0	0	1
LLD	GYVLTC	0.166667	0	0	0.166667	0	0.166667	0	0	0	0.166667	0	0	0	0.166667	0.166667	0	0	0	0	0	1
LLD	GYVLPC	0.166667	0	0.166667	0.166667	0	0.166667	0	0	0	0.166667	0	0	0	0	0.166667	0	0	0	0	0	1
LLD	GYVLSC	0.166667	0	0	0.166667	0	0.166667	0	0	0	0.166667	0	0	0.166667	0	0.166667	0	0	0	0	0	1
LLD	GYILPC	0.166667	0	0.166667	0.166667	0.166667	0	0	0	0	0.166667	0	0	0	0	0.166667	0	0	0	0	0	1
LLD	GYVLPC	0.166667	0	0.166667	0.166667	0	0.166667	0	0	0	0.166667	0	0	0	0	0.166667	0	0	0	0	0	1
LLD	GYPPLSPL	0.125	0	0.375	0.25	0	0	0	0	0	0.125	0	0	0.125	0	0	0	0	0	0	0	1
LLD	GYPPLSPL	0.125	0	0.375	0.25	0	0	0	0	0	0.125	0	0	0.125	0	0	0	0	0	0	0	1
LLD	GVYGFIPHV	0.222222	0	0.111111	0	0.111111	0.222222	0	0	0.111111	0.111111	0	0	0	0	0	0	0	0.111111	0	0	1
LLD	GVYGFIPHV	0.222222	0	0.111111	0	0.111111	0.222222	0	0	0.111111	0.111111	0	0	0	0	0	0	0	0.111111	0	0	1
LLD	GVYGFIPHV	0.222222	0	0.111111	0	0.111111	0.222222	0	0	0.111111	0.111111	0	0	0	0	0	0	0	0.111111	0	0	1
LLD	GVYGFIPHV	0.222222	0	0.111111	0	0.111111	0.222222	0	0	0.111111	0.111111	0	0	0	0	0	0	0	0.111111	0	0	1
LLD	GVYGFIPHV	0.222222	0	0.111111	0	0.111111	0.222222	0	0	0.111111	0.111111	0	0	0	0	0	0	0	0.111111	0	0	1
LLD	GVYGFIPHV	0.222222	0	0.111111	0	0.111111	0.222222	0	0	0.111111	0.111111	0	0	0	0	0	0	0	0.111111	0	0	1
LLD	GVYGFIPHV	0.222222	0	0.111111	0	0.111111	0.222222	0	0	0.111111	0.111111	0	0	0	0	0	0	0	0.111111	0	0	1
LLD	GSTVPYFPMI	0.1	0	0.2	0	0.1	0.1	0.1	0	0.1	0.1	0	0	0.1	0.1	0	0	0	0	0	0	1
LLD	MIFPITRL	0	0	0.125	0.125	0.25	0	0.125	0	0.125	0	0	0	0	0.125	0	0	0	0	0	0.125	1
LLD	NDPIPMTV	0	0	0.25	0	0.125	0.125	0.125	0	0	0	0.125	0	0	0.125	0	0.125	0	0	0	0	1
LLD	GLFPIPMTV	0.111111	0	0.222222	0.111111	0.111111	0.111111	0.111111	0	0.111111	0	0	0	0	0.111111	0	0	0	0	0	0	1
LLD	GLFPIPMTV	0.111111	0	0.222222	0.111111	0.111111	0.111111	0.111111	0	0.111111	0	0	0	0	0.111111	0	0	0	0	0	0	1
LLD	ARLVPIPRTI	0	0.1	0.2	0.1	0.2	0.1	0	0	0	0	0	0	0	0.1	0	0	0	0	0	0.2	1
LLD	GYPPLNPL	0.125	0	0.375	0.25	0	0	0	0	0	0.125	0.125	0	0	0	0	0	0	0	0	0	1
LLD	GYPPLNPL	0.125	0	0.375	0.25	0	0	0	0	0	0.125	0.125	0	0	0	0	0	0	0	0	0	1
LLD	GYPPLNPL	0.125	0	0.375	0.25	0	0	0	0	0	0.125	0.125	0	0	0	0	0	0	0	0	0	1
LLD	GYPSLHSL	0.125	0	0.125	0.25	0	0	0	0	0	0.125	0	0	0.25	0	0	0	0	0.125	0	0	1
LLD	GFPPLSPL	0.125	0	0.375	0.25	0	0	0	0	0.125	0	0	0	0.125	0	0	0	0	0	0	0	1
LLD	GYPPLSPL	0.125	0	0.375	0.25	0	0	0	0	0	0.125	0	0	0.125	0	0	0	0	0	0	0	1
LLD	GYPPLSPL	0.125	0	0.375	0.25	0	0	0	0	0	0.125	0	0	0.125	0	0	0	0	0	0	0	1
LLD	DYPPLSPL	0	0	0.375	0.25	0	0	0	0	0	0.125	0	0	0.125	0	0	0.125	0	0	0	0	1
LLD	GYPPLSPL	0.125	0	0.375	0.25	0	0	0	0	0	0.125	0	0	0.125	0	0	0	0	0	0	0	1
LLD	GYNGL	0.4	0	0	0.2	0	0	0	0	0	0.2	0.2	0	0	0	0	0	0	0	0	0	1
LLD	GWQCI	0.2	0	0	0	0.2	0	0	0.2	0	0	0	0.2	0	0	0.2	0	0	0	0	0	1
LLD	GYNGL	0.4	0	0	0.2	0	0	0	0	0	0.2	0.2	0	0	0	0	0	0	0	0	0	1
LLD	GWQCI	0.2	0	0	0	0.2	0	0	0.2	0	0	0	0.2	0	0	0.2	0	0	0	0	0	1
LLD	GYNGL	0.4	0	0	0.2	0	0	0	0	0	0.2	0.2	0	0	0	0	0	0	0	0	0	1
LLD	SWQCI	0	0	0	0	0.2	0	0	0.2	0	0	0	0.2	0.2	0	0.2	0	0	0	0	0	1
LLD	GYNGL	0.4	0	0	0.2	0	0	0	0	0	0.2	0.2	0	0	0	0	0	0	0	0	0	1
LLD	GYYGL	0.4	0	0	0.2	0	0	0	0	0	0.4	0	0	0	0	0	0	0	0	0	0	1
LLD	GYYGL	0.4	0	0	0.2	0	0	0	0	0	0.4	0	0	0	0	0	0	0	0	0	0	1
LLD	GYYGL	0.4	0	0	0.2	0	0	0	0	0	0.4	0	0	0	0	0	0	0	0	0	0	1
LLD	GYYGL	0.4	0	0	0.2	0	0	0	0	0	0.4	0	0	0	0	0	0	0	0	0	0	1
LLD	GYYGL	0.4	0	0	0.2	0	0	0	0	0	0.4	0	0	0	0	0	0	0	0	0	0	1
LLD	EDEGTDGDEKGGG	0.384615	0	0	0	0	0	0	0	0	0	0	0	0	0.0769231	0	0.230769	0.230769	0	0.0769231	0	1
LLD	EDEGTDGDEKGEG	0.307692	0	0	0	0	0	0	0	0	0	0	0	0	0.0769231	0	0.230769	0.307692	0	0.0769231	0	1
LLD	EDEGTE	0.166667	0	0	0	0	0	0	0	0	0	0	0	0	0.166667	0	0.166667	0.5	0	0	0	1
LLD	GIPRTY	0.166667	0	0.166667	0	0.166667	0	0	0	0	0.166667	0	0	0	0.166667	0	0	0	0	0	0.166667	1
LLD	GLLKDY	0.166667	0	0	0.333333	0	0	0	0	0	0.166667	0	0	0	0	0	0.166667	0	0	0.166667	0	1
LLD	GIRRTY	0.166667	0	0	0	0.166667	0	0	0	0	0.166667	0	0	0	0.166667	0	0	0	0	0	0.333333	1
LLD	GLLKDY	0.166667	0	0	0.333333	0	0	0	0	0	0.166667	0	0	0	0	0	0.166667	0	0	0.166667	0	1
LLD	GEWAAF	0.166667	0.333333	0	0	0	0	0	0.166667	0.166667	0	0	0	0	0	0	0	0.166667	0	0	0	1
LLD	GIRRTY	0.166667	0	0	0	0.166667	0	0	0	0	0.166667	0	0	0	0.166667	0	0	0	0	0	0.333333	1
LLD	GEWAAF	0.166667	0.333333	0	0	0	0	0	0.166667	0.166667	0	0	0	0	0	0	0	0.166667	0	0	0	1
LLD	GEWAAF	0.166667	0.333333	0	0	0	0	0	0.166667	0.166667	0	0	0	0	0	0	0	0.166667	0	0	0	1
LLD	GIRRTY	0.166667	0	0	0	0.166667	0	0	0	0	0.166667	0	0	0	0.166667	0	0	0	0	0	0.333333	1
LLD	GLLRDY	0.166667	0	0	0.333333	0	0	0	0	0	0.166667	0	0	0	0	0	0.166667	0	0	0	0.166667	1
LLD	GLLRDY	0.166667	0	0	0.333333	0	0	0	0	0	0.166667	0	0	0	0	0	0.166667	0	0	0	0.166667	1
LLD	GLLRDY	0.166667	0	0	0.333333	0	0	0	0	0	0.166667	0	0	0	0	0	0.166667	0	0	0	0.166667	1
LLD	GLLRDY	0.166667	0	0	0.333333	0	0	0	0	0	0.166667	0	0	0	0	0	0.166667	0	0	0	0.166667	1
LLD	GLLRDY	0.166667	0	0	0.333333	0	0	0	0	0	0.166667	0	0	0	0	0	0.166667	0	0	0	0.166667	1
LLD	GLLRDY	0.166667	0	0	0.333333	0	0	0	0	0	0.166667	0	0	0	0	0	0.166667	0	0	0	0.166667	1
LLD	GLRQGY	0.333333	0	0	0.166667	0	0	0	0	0	0.166667	0	0.166667	0	0	0	0	0	0	0	0.166667	1
LLD	GLRQGY	0.333333	0	0	0.166667	0	0	0	0	0	0.166667	0	0.166667	0	0	0	0	0	0	0	0.166667	1
LLD	GLRQGY	0.333333	0	0	0.166667	0	0	0	0	0	0.166667	0	0.166667	0	0	0	0	0	0	0	0.166667	1
LLD	GLRQGY	0.333333	0	0	0.166667	0	0	0	0	0	0.166667	0	0.166667	0	0	0	0	0	0	0	0.166667	1
LLD	GLRQGY	0.333333	0	0	0.166667	0	0	0	0	0	0.166667	0	0.166667	0	0	0	0	0	0	0	0.166667	1
LLD	GLRQGY	0.333333	0	0	0.166667	0	0	0	0	0	0.166667	0	0.166667	0	0	0	0	0	0	0	0.166667	1
LLD	GLRQGY	0.333333	0	0	0.166667	0	0	0	0	0	0.166667	0	0.166667	0	0	0	0	0	0	0	0.166667	1
LLD	GLRQDY	0.166667	0	0	0.166667	0	0	0	0	0	0.166667	0	0.166667	0	0	0	0.166667	0	0	0	0.166667	1
LLD	GLRQGY	0.333333	0	0	0.166667	0	0	0	0	0	0.166667	0	0.166667	0	0	0	0	0	0	0	0.166667	1
LLD	GLRQGY	0.333333	0	0	0.166667	0	0	0	0	0	0.166667	0	0.166667	0	0	0	0	0	0	0	0.166667	1
LLD	GLRQGY	0.333333	0	0	0.166667	0	0	0	0	0	0.166667	0	0.166667	0	0	0	0	0	0	0	0.166667	1
LLD	GLRQGY	0.333333	0	0	0.166667	0	0	0	0	0	0.166667	0	0.166667	0	0	0	0	0	0	0	0.166667	1
LLD	GLRQGY	0.333333	0	0	0.166667	0	0	0	0	0	0.166667	0	0.166667	0	0	0	0	0	0	0	0.166667	1
LLD	GLRQDY	0.166667	0	0	0.166667	0	0	0	0	0	0.166667	0	0.166667	0	0	0	0.166667	0	0	0	0.166667	1
LLD	GLRQDY	0.166667	0	0	0.166667	0	0	0	0	0	0.166667	0	0.166667	0	0	0	0.166667	0	0	0	0.166667	1
LLD	GLLGDY	0.333333	0	0	0.333333	0	0	0	0	0	0.166667	0	0	0	0	0	0.166667	0	0	0	0	1
LLD	GLLGDY	0.333333	0	0	0.333333	0	0	0	0	0	0.166667	0	0	0	0	0	0.166667	0	0	0	0	1
LLD	GMIVSSPMFML	0.0909091	0	0.0909091	0.0909091	0.0909091	0.0909091	0.272727	0	0.0909091	0	0	0	0.181818	0	0	0	0	0	0	0	1
LLD	GIRLPY	0.166667	0	0.166667	0.166667	0.166667	0	0	0	0	0.166667	0	0	0	0	0	0	0	0	0	0.166667	1
LLD	GVWDAF	0.166667	0.166667	0	0	0	0.166667	0	0.166667	0.166667	0	0	0	0	0	0	0.166667	0	0	0	0	1
LLD	GEWAAF	0.166667	0.333333	0	0	0	0	0	0.166667	0.166667	0	0	0	0	0	0	0	0.166667	0	0	0	1
LLD	GEWAAF	0.166667	0.333333	0	0	0	0	0	0.166667	0.166667	0	0	0	0	0	0	0	0.166667	0	0	0	1
LLD	GIRRTY	0.166667	0	0	0	0.166667	0	0	0	0	0.166667	0	0	0	0.166667	0	0	0	0	0	0.333333	1
LLD	GLLGDY	0.333333	0	0	0.333333	0	0	0	0	0	0.166667	0	0	0	0	0	0.166667	0	0	0	0	1
LLD	GLLGDY	0.333333	0	0	0.333333	0	0	0	0	0	0.166667	0	0	0	0	0	0.166667	0	0	0	0	1
LLD	GLLGDY	0.333333	0	0	0.333333	0	0	0	0	0	0.166667	0	0	0	0	0	0.166667	0	0	0	0	1
LLD	GLLGDY	0.333333	0	0	0.333333	0	0	0	0	0	0.166667	0	0	0	0	0	0.166667	0	0	0	0	1
LLD	GLLGDY	0.333333	0	0	0.333333	0	0	0	0	0	0.166667	0	0	0	0	0	0.166667	0	0	0	0	1
LLD	GLLGDY	0.333333	0	0	0.333333	0	0	0	0	0	0.166667	0	0	0	0	0	0.166667	0	0	0	0	1
LLD	GLLGDY	0.333333	0	0	0.333333	0	0	0	0	0	0.166667	0	0	0	0	0	0.166667	0	0	0	0	1
LLD	GLLRDY	0.166667	0	0	0.333333	0	0	0	0	0	0.166667	0	0	0	0	0	0.166667	0	0	0	0.166667	1
LLD	GLLGDY	0.333333	0	0	0.333333	0	0	0	0	0	0.166667	0	0	0	0	0	0.166667	0	0	0	0	1
LLD	GLLRDY	0.166667	0	0	0.333333	0	0	0	0	0	0.166667	0	0	0	0	0	0.166667	0	0	0	0.166667	1
LLD	GLLGDY	0.333333	0	0	0.333333	0	0	0	0	0	0.166667	0	0	0	0	0	0.166667	0	0	0	0	1
LLD	GFVDY	0.2	0	0	0	0	0.2	0	0	0.2	0.2	0	0	0	0	0	0.2	0	0	0	0	1
LLD	GEWAAF	0.166667	0.333333	0	0	0	0	0	0.166667	0.166667	0	0	0	0	0	0	0	0.166667	0	0	0	1
LLD	SVFVGQSSL	0.111111	0	0	0.111111	0	0.222222	0	0	0.111111	0	0	0.111111	0.333333	0	0	0	0	0	0	0	1
LLD	SVFVGQSSL	0.111111	0	0	0.111111	0	0.222222	0	0	0.111111	0	0	0.111111	0.333333	0	0	0	0	0	0	0	1
LLD	SLFGGQGAM	0.333333	0.111111	0	0.111111	0	0	0.111111	0	0.111111	0	0	0.111111	0.111111	0	0	0	0	0	0	0	1
LLD	SVFVGQSSL	0.111111	0	0	0.111111	0	0.222222	0	0	0.111111	0	0	0.111111	0.333333	0	0	0	0	0	0	0	1
LLD	SLFGGQGAM	0.333333	0.111111	0	0.111111	0	0	0.111111	0	0.111111	0	0	0.111111	0.111111	0	0	0	0	0	0	0	1
LLD	SVFVGQGSL	0.222222	0	0	0.111111	0	0.222222	0	0	0.111111	0	0	0.111111	0.222222	0	0	0	0	0	0	0	1
LLD	SLFGGQGAM	0.333333	0.111111	0	0.111111	0	0	0.111111	0	0.111111	0	0	0.111111	0.111111	0	0	0	0	0	0	0	1
LLD	SVFVGQSSL	0.111111	0	0	0.111111	0	0.222222	0	0	0.111111	0	0	0.111111	0.333333	0	0	0	0	0	0	0	1
LLD	SLFGGQGAM	0.333333	0.111111	0	0.111111	0	0	0.111111	0	0.111111	0	0	0.111111	0.111111	0	0	0	0	0	0	0	1
LLD	SVFVGQSSL	0.111111	0	0	0.111111	0	0.222222	0	0	0.111111	0	0	0.111111	0.333333	0	0	0	0	0	0	0	1
LLD	SLFGDQGAM	0.222222	0.111111	0	0.111111	0	0	0.111111	0	0.111111	0	0	0.111111	0.111111	0	0	0.111111	0	0	0	0	1
LLD	SVFVGQSSL	0.111111	0	0	0.111111	0	0.222222	0	0	0.111111	0	0	0.111111	0.333333	0	0	0	0	0	0	0	1
LLD	SLFGGQGAM	0.333333	0.111111	0	0.111111	0	0	0.111111	0	0.111111	0	0	0.111111	0.111111	0	0	0	0	0	0	0	1
LLD	SVFVGQSSL	0.111111	0	0	0.111111	0	0.222222	0	0	0.111111	0	0	0.111111	0.333333	0	0	0	0	0	0	0	1
LLD	SLFGGQDAR	0.222222	0.111111	0	0.111111	0	0	0	0	0.111111	0	0	0.111111	0.111111	0	0	0.111111	0	0	0	0.111111	1
LLD	SLFGGQGAM	0.333333	0.111111	0	0.111111	0	0	0.111111	0	0.111111	0	0	0.111111	0.111111	0	0	0	0	0	0	0	1
LLD	PIGGGV	0.5	0	0.166667	0	0.166667	0.166667	0	0	0	0	0	0	0	0	0	0	0	0	0	0	1
LLD	SWLAPIGGGV	0.3	0.1	0.1	0.1	0.1	0.1	0	0.1	0	0	0	0	0.1	0	0	0	0	0	0	0	1
LLD	SWLAPISGGV	0.2	0.1	0.1	0.1	0.1	0.1	0	0.1	0	0	0	0	0.2	0	0	0	0	0	0	0	1
LLD	SWLAPIGSGV	0.2	0.1	0.1	0.1	0.1	0.1	0	0.1	0	0	0	0	0.2	0	0	0	0	0	0	0	1
LLD	SWLAPIGGGV	0.3	0.1	0.1	0.1	0.1	0.1	0	0.1	0	0	0	0	0.1	0	0	0	0	0	0	0	1
LLD	GLLRDY	0.166667	0	0	0.333333	0	0	0	0	0	0.166667	0	0	0	0	0	0.166667	0	0	0	0.166667	1
LLD	GLLRDY	0.166667	0	0	0.333333	0	0	0	0	0	0.166667	0	0	0	0	0	0.166667	0	0	0	0.166667	1
LLD	GLLRDY	0.166667	0	0	0.333333	0	0	0	0	0	0.166667	0	0	0	0	0	0.166667	0	0	0	0.166667	1
LLD	GLSRDY	0.166667	0	0	0.166667	0	0	0	0	0	0.166667	0	0	0.166667	0	0	0.166667	0	0	0	0.166667	1

## Sheet: category%_domain
Type	domain	neutral hydrophobic	neutral hydrophilic	acidic	basic	Sum
linusorb	MLMPFFWI	1	0	0	0	1
linusorb	MLMPFFWI	1	0	0	0	1
linusorb	MLLPFFWI	1	0	0	0	1
linusorb	MLMPFFWI	1	0	0	0	1
linusorb	MLMPFFWV	1	0	0	0	1
linusorb	MLVFPLFI	1	0	0	0	1
linusorb	MLIPPFFVI	1	0	0	0	1
linusorb	ILVPPFFLI	1	0	0	0	1
linusorb	MLKPFFFWI	0.888889	0	0	0.111111	1
linusorb	GIPPFWLTL	0.888889	0.111111	0	0	1
linusorb	GIPPFWLTL	0.888889	0.111111	0	0	1
linusorb	GIPPFWLTL	0.888889	0.111111	0	0	1
linusorb	GIPPFWLTL	0.888889	0.111111	0	0	1
linusorb	GIPPFWLTL	0.888889	0.111111	0	0	1
linusorb	GIPPFWLTL	0.888889	0.111111	0	0	1
LLD	GMAPMWVTV	0.888889	0.111111	0	0	1
LLD	GMAPVWVTV	0.888889	0.111111	0	0	1
LLD	GLPPMWVEV	0.888889	0	0.111111	0	1
LLD	GLPPMWVEV	0.888889	0	0.111111	0	1
LLD	GLPPMWVEV	0.888889	0	0.111111	0	1
LLD	GLPPMWVEV	0.888889	0	0.111111	0	1
LLD	DRRRSHSPTRHQA	0.153846	0.307692	0.0769231	0.461538	1
LLD	DRRSSRSPRRNQA	0.153846	0.384615	0.0769231	0.384615	1
LLD	DRRSSHSPRRNQA	0.153846	0.384615	0.0769231	0.384615	1
LLD	DRRSNRSPRRNQA	0.153846	0.384615	0.0769231	0.384615	1
LLD	DRRSSYSPKRHQP	0.230769	0.307692	0.0769231	0.384615	1
LLD	DRRSSYSPKRHQP	0.230769	0.307692	0.0769231	0.384615	1
LLD	DRRSSNSPKRHQP	0.153846	0.384615	0.0769231	0.384615	1
LLD	DRRSSHSPKRHDY	0.153846	0.230769	0.153846	0.461538	1
LLD	SLVRPVPV	0.75	0.125	0	0.125	1
LLD	SLRAYPV	0.714286	0.142857	0	0.142857	1
LLD	SLRAYQI	0.571429	0.285714	0	0.142857	1
LLD	SLRAYPV	0.714286	0.142857	0	0.142857	1
LLD	SLRAYPV	0.714286	0.142857	0	0.142857	1
LLD	SLRAYPV	0.714286	0.142857	0	0.142857	1
LLD	SLRAYPI	0.714286	0.142857	0	0.142857	1
LLD	SLRAYPV	0.714286	0.142857	0	0.142857	1
LLD	SLRAYPI	0.714286	0.142857	0	0.142857	1
LLD	SLRAYPV	0.714286	0.142857	0	0.142857	1
LLD	SLRAYPI	0.714286	0.142857	0	0.142857	1
LLD	SLRAYPI	0.714286	0.142857	0	0.142857	1
LLD	SLRAYPI	0.714286	0.142857	0	0.142857	1
LLD	SLRAYPV	0.714286	0.142857	0	0.142857	1
LLD	SLRVYPV	0.714286	0.142857	0	0.142857	1
LLD	SLRAYPI	0.714286	0.142857	0	0.142857	1
LLD	SLRAYPI	0.714286	0.142857	0	0.142857	1
LLD	SLRAYPV	0.714286	0.142857	0	0.142857	1
LLD	SLRAYPI	0.714286	0.142857	0	0.142857	1
LLD	SLRAYPI	0.714286	0.142857	0	0.142857	1
LLD	SLVRPFPV	0.75	0.125	0	0.125	1
LLD	SLRAYPV	0.714286	0.142857	0	0.142857	1
LLD	SLRAYPI	0.714286	0.142857	0	0.142857	1
LLD	SLVRPFPV	0.75	0.125	0	0.125	1
LLD	SLRAYPV	0.714286	0.142857	0	0.142857	1
LLD	SLRAYPI	0.714286	0.142857	0	0.142857	1
LLD	SLVRPFPV	0.75	0.125	0	0.125	1
LLD	SLRAYPI	0.714286	0.142857	0	0.142857	1
LLD	GMIPIGQV	0.875	0.125	0	0	1
LLD	GMIPVGQV	0.875	0.125	0	0	1
LLD	GMIPVGEV	0.875	0	0.125	0	1
LLD	SLFGGQGAM	0.777778	0.222222	0	0	1
LLD	SLFGGQGAM	0.777778	0.222222	0	0	1
LLD	SLFGGQGAM	0.777778	0.222222	0	0	1
LLD	SLFGGQGAM	0.777778	0.222222	0	0	1
LLD	SLFGGQGAM	0.777778	0.222222	0	0	1
LLD	SLFGGQGAM	0.777778	0.222222	0	0	1
LLD	SLFGGQGAM	0.777778	0.222222	0	0	1
LLD	SLFGGQGAM	0.777778	0.222222	0	0	1
LLD	SLFGGQGAM	0.777778	0.222222	0	0	1
LLD	SLFGGQGAM	0.777778	0.222222	0	0	1
LLD	ALFGGQGAM	0.888889	0.111111	0	0	1
LLD	SLFGGQGAM	0.777778	0.222222	0	0	1
LLD	SLFGGQGAM	0.777778	0.222222	0	0	1
LLD	SLFGGQGAM	0.777778	0.222222	0	0	1
LLD	RICWGDI	0.571429	0.142857	0.142857	0.142857	1
LLD	RVLWADI	0.714286	0	0.142857	0.142857	1
LLD	RICWGDI	0.571429	0.142857	0.142857	0.142857	1
LLD	RICWGDI	0.571429	0.142857	0.142857	0.142857	1
LLD	RILWADI	0.714286	0	0.142857	0.142857	1
LLD	RILWADI	0.714286	0	0.142857	0.142857	1
LLD	RICWGDI	0.571429	0.142857	0.142857	0.142857	1
LLD	RICWGDI	0.571429	0.142857	0.142857	0.142857	1
LLD	RILWADI	0.714286	0	0.142857	0.142857	1
LLD	GNCWGVI	0.714286	0.285714	0	0	1
LLD	GCIFRL	0.666667	0.166667	0	0.166667	1
LLD	ALPSNK	0.5	0.333333	0	0.166667	1
LLD	APPSNK	0.5	0.333333	0	0.166667	1
LLD	APPSNK	0.5	0.333333	0	0.166667	1
LLD	APPSNK	0.5	0.333333	0	0.166667	1
LLD	APPSNK	0.5	0.333333	0	0.166667	1
LLD	APPSNK	0.5	0.333333	0	0.166667	1
LLD	APPSNK	0.5	0.333333	0	0.166667	1
LLD	GIIDPILLI	0.888889	0	0.111111	0	1
LLD	GFVPNFSV	0.75	0.25	0	0	1
LLD	ALFIPSFPI	0.888889	0.111111	0	0	1
LLD	GFDIFFPF	0.875	0	0.125	0	1
LLD	GFDIFFPF	0.875	0	0.125	0	1
LLD	KEKVKHVAGE	0.4	0	0.2	0.4	1
LLD	KEKVKHVAGE	0.4	0	0.2	0.4	1
LLD	KEKVKHVAGE	0.4	0	0.2	0.4	1
LLD	KEKVKQATVN	0.3	0.3	0.1	0.3	1
LLD	KEKAKHVAGD	0.4	0	0.2	0.4	1
LLD	GIRRTY	0.5	0.166667	0	0.333333	1
LLD	GLRQGY	0.666667	0.166667	0	0.166667	1
LLD	GLRQGY	0.666667	0.166667	0	0.166667	1
LLD	GLLRDY	0.666667	0	0.166667	0.166667	1
LLD	GLRQGY	0.666667	0.166667	0	0.166667	1
LLD	GLRQGY	0.666667	0.166667	0	0.166667	1
LLD	GLRQGY	0.666667	0.166667	0	0.166667	1
LLD	GLRQGY	0.666667	0.166667	0	0.166667	1
LLD	GLRQGY	0.666667	0.166667	0	0.166667	1
LLD	GLLRDY	0.666667	0	0.166667	0.166667	1
LLD	GLRQGY	0.666667	0.166667	0	0.166667	1
LLD	GLRQDY	0.5	0.166667	0.166667	0.166667	1
LLD	GLLRDY	0.666667	0	0.166667	0.166667	1
LLD	GLRQGY	0.666667	0.166667	0	0.166667	1
LLD	GLRQGY	0.666667	0.166667	0	0.166667	1
LLD	GLRQGY	0.666667	0.166667	0	0.166667	1
LLD	GLRQGY	0.666667	0.166667	0	0.166667	1
LLD	GLRQGY	0.666667	0.166667	0	0.166667	1
LLD	GLLRDY	0.666667	0	0.166667	0.166667	1
LLD	GLRQGY	0.666667	0.166667	0	0.166667	1
LLD	GLRQGY	0.666667	0.166667	0	0.166667	1
LLD	GLRQGY	0.666667	0.166667	0	0.166667	1
LLD	GLRQGY	0.666667	0.166667	0	0.166667	1
LLD	GLRQGY	0.666667	0.166667	0	0.166667	1
LLD	GLLRDY	0.666667	0	0.166667	0.166667	1
LLD	GLRQGY	0.666667	0.166667	0	0.166667	1
LLD	SLRQGY	0.5	0.333333	0	0.166667	1
LLD	GLLRDY	0.666667	0	0.166667	0.166667	1
LLD	GLRQGY	0.666667	0.166667	0	0.166667	1
LLD	GLRQGY	0.666667	0.166667	0	0.166667	1
LLD	GLLRDY	0.666667	0	0.166667	0.166667	1
LLD	GLRQGY	0.666667	0.166667	0	0.166667	1
LLD	GLLRDY	0.666667	0	0.166667	0.166667	1
LLD	GLSQGY	0.666667	0.333333	0	0	1
LLD	GLLRDY	0.666667	0	0.166667	0.166667	1
LLD	SLLRDH	0.333333	0.166667	0.166667	0.333333	1
LLD	GTIVSPPMFVL	0.818182	0.181818	0	0	1
LLD	TLIPVPM	0.857143	0.142857	0	0	1
LLD	GIIDPTLPI	0.777778	0.111111	0.111111	0	1
LLD	GFDIFFPF	0.875	0	0.125	0	1
LLD	GFDNFFPF	0.75	0.125	0.125	0	1
LLD	SHYHWPV	0.571429	0.142857	0	0.285714	1
LLD	SLFNYYV	0.714286	0.285714	0	0	1
LLD	SLFNYYV	0.714286	0.285714	0	0	1
LLD	SLFNYYV	0.714286	0.285714	0	0	1
LLD	SLFNYYV	0.714286	0.285714	0	0	1
LLD	SLFNYYV	0.714286	0.285714	0	0	1
LLD	SLFNYYV	0.714286	0.285714	0	0	1
LLD	SLFNYYV	0.714286	0.285714	0	0	1
LLD	SLFNYYV	0.714286	0.285714	0	0	1
LLD	SRYHWPC	0.428571	0.285714	0	0.285714	1
LLD	VPSNE	0.4	0.4	0.2	0	1
LLD	VPSNE	0.4	0.4	0.2	0	1
LLD	VPSNE	0.4	0.4	0.2	0	1
LLD	VPSNE	0.4	0.4	0.2	0	1
LLD	VPSNE	0.4	0.4	0.2	0	1
LLD	VTSNE	0.2	0.6	0.2	0	1
LLD	VPSNE	0.4	0.4	0.2	0	1
LLD	VPSNE	0.4	0.4	0.2	0	1
LLD	VPSNE	0.4	0.4	0.2	0	1
LLD	VPSNE	0.4	0.4	0.2	0	1
LLD	VPSNE	0.4	0.4	0.2	0	1
LLD	VPSNE	0.4	0.4	0.2	0	1
LLD	SVRNWPV	0.571429	0.285714	0	0.142857	1
LLD	SVRNWPV	0.571429	0.285714	0	0.142857	1
LLD	SVRNWPV	0.571429	0.285714	0	0.142857	1
LLD	SVSNWPV	0.571429	0.428571	0	0	1
LLD	GYVVPC	0.833333	0.166667	0	0	1
LLD	SHLHWPV	0.571429	0.142857	0	0.285714	1
LLD	SHLHWPV	0.571429	0.142857	0	0.285714	1
LLD	SVRNWPV	0.571429	0.285714	0	0.142857	1
LLD	SHLHWPV	0.571429	0.142857	0	0.285714	1
LLD	SVRNWPV	0.571429	0.285714	0	0.142857	1
LLD	SVCNWPV	0.571429	0.428571	0	0	1
LLD	GYVVPC	0.833333	0.166667	0	0	1
LLD	SHLHWPV	0.571429	0.142857	0	0.285714	1
LLD	GYVVPC	0.833333	0.166667	0	0	1
LLD	GYPPLSPL	0.875	0.125	0	0	1
LLD	GYPPLSPL	0.875	0.125	0	0	1
LLD	SYPPLSSL	0.625	0.375	0	0	1
LLD	EYPSISPL	0.625	0.25	0.125	0	1
LLD	GYPPLSPL	0.875	0.125	0	0	1
LLD	GYPPLSPL	0.875	0.125	0	0	1
LLD	GYPPLSPL	0.875	0.125	0	0	1
LLD	GYLPLSSL	0.75	0.25	0	0	1
LLD	GYPPLSPL	0.875	0.125	0	0	1
LLD	GYPPLSPL	0.875	0.125	0	0	1
LLD	GYPPLSPL	0.875	0.125	0	0	1
LLD	GYPPLSPL	0.875	0.125	0	0	1
LLD	GYPPLSPL	0.875	0.125	0	0	1
LLD	GYPPLSPL	0.875	0.125	0	0	1
LLD	GYPPLSPL	0.875	0.125	0	0	1
LLD	GYPPLSPL	0.875	0.125	0	0	1
LLD	GCVSPDFHMI	0.6	0.2	0.1	0.1	1
LLD	GWQCI	0.6	0.4	0	0	1
LLD	GWQCI	0.6	0.4	0	0	1
LLD	GNNGL	0.6	0.4	0	0	1
LLD	GYNGL	0.8	0.2	0	0	1
LLD	GYNGL	0.8	0.2	0	0	1
LLD	GYNGL	0.8	0.2	0	0	1
LLD	GYNGL	0.8	0.2	0	0	1
LLD	GYNGL	0.8	0.2	0	0	1
LLD	GYNGL	0.8	0.2	0	0	1
LLD	GYNRL	0.6	0.2	0	0.2	1
LLD	GYNGL	0.8	0.2	0	0	1
LLD	GYNGL	0.8	0.2	0	0	1
LLD	GLFHHF	0.666667	0	0	0.333333	1
LLD	GVFTF	0.8	0.2	0	0	1
LLD	GFFHY	0.8	0	0	0.2	1
LLD	GIFTF	0.8	0.2	0	0	1
LLD	GFFHY	0.8	0	0	0.2	1
LLD	SVNPWRFPI	0.666667	0.222222	0	0.111111	1
LLD	SGNVLPC	0.571429	0.428571	0	0	1
LLD	GYVLTC	0.666667	0.333333	0	0	1
LLD	GYVLPC	0.833333	0.166667	0	0	1
LLD	GYVLSC	0.666667	0.333333	0	0	1
LLD	GYILPC	0.833333	0.166667	0	0	1
LLD	GYVLPC	0.833333	0.166667	0	0	1
LLD	GYPPLSPL	0.875	0.125	0	0	1
LLD	GYPPLSPL	0.875	0.125	0	0	1
LLD	GVYGFIPHV	0.888889	0	0	0.111111	1
LLD	GVYGFIPHV	0.888889	0	0	0.111111	1
LLD	GVYGFIPHV	0.888889	0	0	0.111111	1
LLD	GVYGFIPHV	0.888889	0	0	0.111111	1
LLD	GVYGFIPHV	0.888889	0	0	0.111111	1
LLD	GVYGFIPHV	0.888889	0	0	0.111111	1
LLD	GVYGFIPHV	0.888889	0	0	0.111111	1
LLD	GSTVPYFPMI	0.8	0.2	0	0	1
LLD	MIFPITRL	0.75	0.125	0	0.125	1
LLD	NDPIPMTV	0.625	0.25	0.125	0	1
LLD	GLFPIPMTV	0.888889	0.111111	0	0	1
LLD	GLFPIPMTV	0.888889	0.111111	0	0	1
LLD	ARLVPIPRTI	0.7	0.1	0	0.2	1
LLD	GYPPLNPL	0.875	0.125	0	0	1
LLD	GYPPLNPL	0.875	0.125	0	0	1
LLD	GYPPLNPL	0.875	0.125	0	0	1
LLD	GYPSLHSL	0.625	0.25	0	0.125	1
LLD	GFPPLSPL	0.875	0.125	0	0	1
LLD	GYPPLSPL	0.875	0.125	0	0	1
LLD	GYPPLSPL	0.875	0.125	0	0	1
LLD	DYPPLSPL	0.75	0.125	0.125	0	1
LLD	GYPPLSPL	0.875	0.125	0	0	1
LLD	GYNGL	0.8	0.2	0	0	1
LLD	GWQCI	0.6	0.4	0	0	1
LLD	GYNGL	0.8	0.2	0	0	1
LLD	GWQCI	0.6	0.4	0	0	1
LLD	GYNGL	0.8	0.2	0	0	1
LLD	SWQCI	0.4	0.6	0	0	1
LLD	GYNGL	0.8	0.2	0	0	1
LLD	GYYGL	1	0	0	0	1
LLD	GYYGL	1	0	0	0	1
LLD	GYYGL	1	0	0	0	1
LLD	GYYGL	1	0	0	0	1
LLD	GYYGL	1	0	0	0	1
LLD	EDEGTDGDEKGGG	0.384615	0.0769231	0.461538	0.0769231	1
LLD	EDEGTDGDEKGEG	0.307692	0.0769231	0.538462	0.0769231	1
LLD	EDEGTE	0.166667	0.166667	0.666667	0	1
LLD	GIPRTY	0.666667	0.166667	0	0.166667	1
LLD	GLLKDY	0.666667	0	0.166667	0.166667	1
LLD	GIRRTY	0.5	0.166667	0	0.333333	1
LLD	GLLKDY	0.666667	0	0.166667	0.166667	1
LLD	GEWAAF	0.833333	0	0.166667	0	1
LLD	GIRRTY	0.5	0.166667	0	0.333333	1
LLD	GEWAAF	0.833333	0	0.166667	0	1
LLD	GEWAAF	0.833333	0	0.166667	0	1
LLD	GIRRTY	0.5	0.166667	0	0.333333	1
LLD	GLLRDY	0.666667	0	0.166667	0.166667	1
LLD	GLLRDY	0.666667	0	0.166667	0.166667	1
LLD	GLLRDY	0.666667	0	0.166667	0.166667	1
LLD	GLLRDY	0.666667	0	0.166667	0.166667	1
LLD	GLLRDY	0.666667	0	0.166667	0.166667	1
LLD	GLLRDY	0.666667	0	0.166667	0.166667	1
LLD	GLRQGY	0.666667	0.166667	0	0.166667	1
LLD	GLRQGY	0.666667	0.166667	0	0.166667	1
LLD	GLRQGY	0.666667	0.166667	0	0.166667	1
LLD	GLRQGY	0.666667	0.166667	0	0.166667	1
LLD	GLRQGY	0.666667	0.166667	0	0.166667	1
LLD	GLRQGY	0.666667	0.166667	0	0.166667	1
LLD	GLRQGY	0.666667	0.166667	0	0.166667	1
LLD	GLRQDY	0.5	0.166667	0.166667	0.166667	1
LLD	GLRQGY	0.666667	0.166667	0	0.166667	1
LLD	GLRQGY	0.666667	0.166667	0	0.166667	1
LLD	GLRQGY	0.666667	0.166667	0	0.166667	1
LLD	GLRQGY	0.666667	0.166667	0	0.166667	1
LLD	GLRQGY	0.666667	0.166667	0	0.166667	1
LLD	GLRQDY	0.5	0.166667	0.166667	0.166667	1
LLD	GLRQDY	0.5	0.166667	0.166667	0.166667	1
LLD	GLLGDY	0.833333	0	0.166667	0	1
LLD	GLLGDY	0.833333	0	0.166667	0	1
LLD	GMIVSSPMFML	0.818182	0.181818	0	0	1
LLD	GIRLPY	0.833333	0	0	0.166667	1
LLD	GVWDAF	0.833333	0	0.166667	0	1
LLD	GEWAAF	0.833333	0	0.166667	0	1
LLD	GEWAAF	0.833333	0	0.166667	0	1
LLD	GIRRTY	0.5	0.166667	0	0.333333	1
LLD	GLLGDY	0.833333	0	0.166667	0	1
LLD	GLLGDY	0.833333	0	0.166667	0	1
LLD	GLLGDY	0.833333	0	0.166667	0	1
LLD	GLLGDY	0.833333	0	0.166667	0	1
LLD	GLLGDY	0.833333	0	0.166667	0	1
LLD	GLLGDY	0.833333	0	0.166667	0	1
LLD	GLLGDY	0.833333	0	0.166667	0	1
LLD	GLLRDY	0.666667	0	0.166667	0.166667	1
LLD	GLLGDY	0.833333	0	0.166667	0	1
LLD	GLLRDY	0.666667	0	0.166667	0.166667	1
LLD	GLLGDY	0.833333	0	0.166667	0	1
LLD	GFVDY	0.8	0	0.2	0	1
LLD	GEWAAF	0.833333	0	0.166667	0	1
LLD	SVFVGQSSL	0.555556	0.444444	0	0	1
LLD	SVFVGQSSL	0.555556	0.444444	0	0	1
LLD	SLFGGQGAM	0.777778	0.222222	0	0	1
LLD	SVFVGQSSL	0.555556	0.444444	0	0	1
LLD	SLFGGQGAM	0.777778	0.222222	0	0	1
LLD	SVFVGQGSL	0.666667	0.333333	0	0	1
LLD	SLFGGQGAM	0.777778	0.222222	0	0	1
LLD	SVFVGQSSL	0.555556	0.444444	0	0	1
LLD	SLFGGQGAM	0.777778	0.222222	0	0	1
LLD	SVFVGQSSL	0.555556	0.444444	0	0	1
LLD	SLFGDQGAM	0.666667	0.222222	0.111111	0	1
LLD	SVFVGQSSL	0.555556	0.444444	0	0	1
LLD	SLFGGQGAM	0.777778	0.222222	0	0	1
LLD	SVFVGQSSL	0.555556	0.444444	0	0	1
LLD	SLFGGQDAR	0.555556	0.222222	0.111111	0.111111	1
LLD	SLFGGQGAM	0.777778	0.222222	0	0	1
LLD	PIGGGV	1	0	0	0	1
LLD	SWLAPIGGGV	0.9	0.1	0	0	1
LLD	SWLAPISGGV	0.8	0.2	0	0	1
LLD	SWLAPIGSGV	0.8	0.2	0	0	1
LLD	SWLAPIGGGV	0.9	0.1	0	0	1
LLD	GLLRDY	0.666667	0	0.166667	0.166667	1
LLD	GLLRDY	0.666667	0	0.166667	0.166667	1
LLD	GLLRDY	0.666667	0	0.166667	0.166667	1
LLD	GLSRDY	0.5	0.166667	0.166667	0.166667	1

## Sheet: AA%_spacer
Type	Spacer	G	A	P	L	I	V	M	W	F	Y	N	Q	S	T	C	D	E	H	K	R	Sum		Type	G	A	P	L	I	V	M	W	F	Y	N	Q	S	T	C	D	E	H	K	R	Sum
linusorb	EGQQQEAEESS	0.0909091	0.0909091	0	0	0	0	0	0	0	0	0	0.272727	0.181818	0	0	0	0.363636	0	0	0	1		linusorb	0.0903499	0.124784	0	0.025974	0.00446429	0.0324675	0	0	0.025974	0.0175595	0.0739719	0.229969	0.0965007	0.012987	0.00446429	0.0305465	0.113808	0.0531656	0.0500271	0.012987	1
linusorb	EGQQQEAESS	0.1	0.1	0	0	0	0	0	0	0	0	0	0.3	0.2	0	0	0	0.3	0	0	0	1		LLD	0.0842025	0.0896494	0.0173041	0.00799844	0.0126876	0.0226365	0.0080218	0.00134637	0.00430748	0.00703115	0.024202	0.256739	0.0227298	0.0232446	0.00401427	0.0387306	0.202497	0.0644505	0.0751425	0.0330645	1
linusorb	EGQQQEAESS	0.1	0.1	0	0	0	0	0	0	0	0	0	0.3	0.2	0	0	0	0.3	0	0	0	1
linusorb	QQQQQGESS	0.111111	0	0	0	0	0	0	0	0	0	0	0.555556	0.222222	0	0	0	0.111111	0	0	0	1
linusorb	Q	0	0	0	0	0	0	0	0	0	0	0	1	0	0	0	0	0	0	0	0	1
linusorb	EGSQDKYNGA	0.2	0.1	0	0	0	0	0	0	0	0.1	0.1	0.1	0.1	0	0	0.1	0.1	0	0.1	0	1
linusorb	EGCQDIGHKYNNAAAA	0.125	0.25	0	0	0.0625	0	0	0	0	0.0625	0.125	0.0625	0	0	0.0625	0.0625	0.0625	0.0625	0.0625	0	1
linusorb	EGSQDKYNAAAA	0.0833333	0.333333	0	0	0	0	0	0	0	0.0833333	0.0833333	0.0833333	0.0833333	0	0	0.0833333	0.0833333	0	0.0833333	0	1
linusorb	QQANVFNSEKG	0.0909091	0.0909091	0	0	0	0.0909091	0	0	0.0909091	0	0.181818	0.181818	0.0909091	0	0	0	0.0909091	0	0.0909091	0	1
linusorb	QRTDVLNSKLG	0.0909091	0	0	0.181818	0	0.0909091	0	0	0	0	0.0909091	0.0909091	0.0909091	0.0909091	0	0.0909091	0	0	0.0909091	0.0909091	1
linusorb	QRTDVFNSKLG	0.0909091	0	0	0.0909091	0	0.0909091	0	0	0.0909091	0	0.0909091	0.0909091	0.0909091	0.0909091	0	0.0909091	0	0	0.0909091	0.0909091	1
linusorb	QHANVFNLEKG	0.0909091	0.0909091	0	0.0909091	0	0.0909091	0	0	0.0909091	0	0.181818	0.0909091	0	0	0	0	0.0909091	0.0909091	0.0909091	0	1
linusorb	QHANVFNSEKG	0.0909091	0.0909091	0	0	0	0.0909091	0	0	0.0909091	0	0.181818	0.0909091	0.0909091	0	0	0	0.0909091	0.0909091	0.0909091	0	1
linusorb	HA	0	0.5	0	0	0	0	0	0	0	0	0	0	0	0	0	0	0	0.5	0	0	1
LLD	ERGVFNSEKG	0.2	0	0	0	0	0.1	0	0	0.1	0	0.1	0	0.1	0	0	0	0.2	0	0.1	0.1	1
LLD	ERGVFNSEKG	0.2	0	0	0	0	0.1	0	0	0.1	0	0.1	0	0.1	0	0	0	0.2	0	0.1	0.1	1
LLD	ERG	0.333333	0	0	0	0	0	0	0	0	0	0	0	0	0	0	0	0.333333	0	0	0.333333	1
LLD	ERGT	0.25	0	0	0	0	0	0	0	0	0	0	0	0	0.25	0	0	0.25	0	0	0.25	1
LLD	ERGT	0.25	0	0	0	0	0	0	0	0	0	0	0	0	0.25	0	0	0.25	0	0	0.25	1
LLD	ERGT	0.25	0	0	0	0	0	0	0	0	0	0	0	0	0.25	0	0	0.25	0	0	0.25	1
LLD	INRDDEYEIPPRHTRW	0	0	0.125	0	0.125	0	0	0.0625	0	0.0625	0.0625	0	0	0.0625	0	0.125	0.125	0.0625	0	0.1875	1
LLD	VNRDDEYEIPPRHTER	0	0	0.125	0	0.0625	0.0625	0	0	0	0.0625	0.0625	0	0	0.0625	0	0.125	0.1875	0.0625	0	0.1875	1
LLD	NNHDDEYDIPPRNPSARS	0	0.0555556	0.166667	0	0.0555556	0	0	0	0	0.0555556	0.166667	0	0.111111	0	0	0.166667	0.0555556	0.0555556	0	0.111111	1
LLD	MNRDDEYDIPPQNPPARS	0	0.0555556	0.222222	0	0.0555556	0	0.0555556	0	0	0.0555556	0.111111	0.0555556	0.0555556	0	0	0.166667	0.0555556	0	0	0.111111	1
LLD	INRDDEYDIPPRNLPARS	0	0.0555556	0.166667	0.0555556	0.111111	0	0	0	0	0.0555556	0.111111	0	0.0555556	0	0	0.166667	0.0555556	0	0	0.166667	1
LLD	INRDDEYGIHPRNPPAQS	0.0555556	0.0555556	0.166667	0	0.111111	0	0	0	0	0.0555556	0.111111	0.0555556	0.0555556	0	0	0.111111	0.0555556	0.0555556	0	0.111111	1
LLD	INRDDEYNIPPPRHTRP	0	0	0.235294	0	0.117647	0	0	0	0	0.0588235	0.117647	0	0	0.0588235	0	0.117647	0.0588235	0.0588235	0	0.176471	1
LLD	NNRDDEDFAPPRHGQRP	0.0588235	0.0588235	0.176471	0	0	0	0	0	0.0588235	0	0.117647	0.0588235	0	0	0	0.176471	0.0588235	0.0588235	0	0.176471	1
LLD	QE	0	0	0	0	0	0	0	0	0	0	0	0.5	0	0	0	0	0.5	0	0	0	1
LLD	QE	0	0	0	0	0	0	0	0	0	0	0	0.5	0	0	0	0	0.5	0	0	0	1
LLD	QE	0	0	0	0	0	0	0	0	0	0	0	0.5	0	0	0	0	0.5	0	0	0	1
LLD	QE	0	0	0	0	0	0	0	0	0	0	0	0.5	0	0	0	0	0.5	0	0	0	1
LLD	QE	0	0	0	0	0	0	0	0	0	0	0	0.5	0	0	0	0	0.5	0	0	0	1
LLD	QE	0	0	0	0	0	0	0	0	0	0	0	0.5	0	0	0	0	0.5	0	0	0	1
LLD	QE	0	0	0	0	0	0	0	0	0	0	0	0.5	0	0	0	0	0.5	0	0	0	1
LLD	QE	0	0	0	0	0	0	0	0	0	0	0	0.5	0	0	0	0	0.5	0	0	0	1
LLD	QE	0	0	0	0	0	0	0	0	0	0	0	0.5	0	0	0	0	0.5	0	0	0	1
LLD	QE	0	0	0	0	0	0	0	0	0	0	0	0.5	0	0	0	0	0.5	0	0	0	1
LLD	QE	0	0	0	0	0	0	0	0	0	0	0	0.5	0	0	0	0	0.5	0	0	0	1
LLD	QE	0	0	0	0	0	0	0	0	0	0	0	0.5	0	0	0	0	0.5	0	0	0	1
LLD	QE	0	0	0	0	0	0	0	0	0	0	0	0.5	0	0	0	0	0.5	0	0	0	1
LLD	QE	0	0	0	0	0	0	0	0	0	0	0	0.5	0	0	0	0	0.5	0	0	0	1
LLD	QE	0	0	0	0	0	0	0	0	0	0	0	0.5	0	0	0	0	0.5	0	0	0	1
LLD	QE	0	0	0	0	0	0	0	0	0	0	0	0.5	0	0	0	0	0.5	0	0	0	1
LLD	QE	0	0	0	0	0	0	0	0	0	0	0	0.5	0	0	0	0	0.5	0	0	0	1
LLD	EE	0	0	0	0	0	0	0	0	0	0	0	0	0	0	0	0	1	0	0	0	1
LLD	QE	0	0	0	0	0	0	0	0	0	0	0	0.5	0	0	0	0	0.5	0	0	0	1
LLD	HE	0	0	0	0	0	0	0	0	0	0	0	0	0	0	0	0	0.5	0.5	0	0	1
LLD	QE	0	0	0	0	0	0	0	0	0	0	0	0.5	0	0	0	0	0.5	0	0	0	1
LLD	QE	0	0	0	0	0	0	0	0	0	0	0	0.5	0	0	0	0	0.5	0	0	0	1
LLD	HE	0	0	0	0	0	0	0	0	0	0	0	0	0	0	0	0	0.5	0.5	0	0	1
LLD	QE	0	0	0	0	0	0	0	0	0	0	0	0.5	0	0	0	0	0.5	0	0	0	1
LLD	QE	0	0	0	0	0	0	0	0	0	0	0	0.5	0	0	0	0	0.5	0	0	0	1
LLD	HE	0	0	0	0	0	0	0	0	0	0	0	0	0	0	0	0	0.5	0.5	0	0	1
LLD	QE	0	0	0	0	0	0	0	0	0	0	0	0.5	0	0	0	0	0.5	0	0	0	1
LLD	AG	0.5	0.5	0	0	0	0	0	0	0	0	0	0	0	0	0	0	0	0	0	0	1
LLD	DAEGSTGG	0.375	0.125	0	0	0	0	0	0	0	0	0	0	0.125	0.125	0	0.125	0.125	0	0	0	1
LLD	TK	0	0	0	0	0	0	0	0	0	0	0	0	0	0.5	0	0	0	0	0.5	0	1
LLD	AHQ	0	0.333333	0	0	0	0	0	0	0	0	0	0.333333	0	0	0	0	0	0.333333	0	0	1
LLD	AHQ	0	0.333333	0	0	0	0	0	0	0	0	0	0.333333	0	0	0	0	0	0.333333	0	0	1
LLD	AHQ	0	0.333333	0	0	0	0	0	0	0	0	0	0.333333	0	0	0	0	0	0.333333	0	0	1
LLD	AHQ	0	0.333333	0	0	0	0	0	0	0	0	0	0.333333	0	0	0	0	0	0.333333	0	0	1
LLD	AHQDVHQ	0	0.142857	0	0	0	0.142857	0	0	0	0	0	0.285714	0	0	0	0.142857	0	0.285714	0	0	1
LLD	AHQ	0	0.333333	0	0	0	0	0	0	0	0	0	0.333333	0	0	0	0	0	0.333333	0	0	1
LLD	AHQDVHQDVHQ	0	0.0909091	0	0	0	0.181818	0	0	0	0	0	0.272727	0	0	0	0.181818	0	0.272727	0	0	1
LLD	AHQ	0	0.333333	0	0	0	0	0	0	0	0	0	0.333333	0	0	0	0	0	0.333333	0	0	1
LLD	AHQ	0	0.333333	0	0	0	0	0	0	0	0	0	0.333333	0	0	0	0	0	0.333333	0	0	1
LLD	AHQ	0	0.333333	0	0	0	0	0	0	0	0	0	0.333333	0	0	0	0	0	0.333333	0	0	1
LLD	AHQ	0	0.333333	0	0	0	0	0	0	0	0	0	0.333333	0	0	0	0	0	0.333333	0	0	1
LLD	VHQ	0	0	0	0	0	0.333333	0	0	0	0	0	0.333333	0	0	0	0	0	0.333333	0	0	1
LLD	AHQ	0	0.333333	0	0	0	0	0	0	0	0	0	0.333333	0	0	0	0	0	0.333333	0	0	1
LLD	AHQ	0	0.333333	0	0	0	0	0	0	0	0	0	0.333333	0	0	0	0	0	0.333333	0	0	1
LLD	QDAGGEQ	0.285714	0.142857	0	0	0	0	0	0	0	0	0	0.285714	0	0	0	0.142857	0.142857	0	0	0	1
LLD	Q	0	0	0	0	0	0	0	0	0	0	0	1	0	0	0	0	0	0	0	0	1
LLD	E	0	0	0	0	0	0	0	0	0	0	0	0	0	0	0	0	1	0	0	0	1
LLD	QDAGDEQ	0.142857	0.142857	0	0	0	0	0	0	0	0	0	0.285714	0	0	0	0.285714	0.142857	0	0	0	1
LLD	Q	0	0	0	0	0	0	0	0	0	0	0	1	0	0	0	0	0	0	0	0	1
LLD	Q	0	0	0	0	0	0	0	0	0	0	0	1	0	0	0	0	0	0	0	0	1
LLD	E	0	0	0	0	0	0	0	0	0	0	0	0	0	0	0	0	1	0	0	0	1
LLD	QDAGGEQ	0.285714	0.142857	0	0	0	0	0	0	0	0	0	0.285714	0	0	0	0.142857	0.142857	0	0	0	1
LLD	Q	0	0	0	0	0	0	0	0	0	0	0	1	0	0	0	0	0	0	0	0	1
LLD	QA	0	0.5	0	0	0	0	0	0	0	0	0	0.5	0	0	0	0	0	0	0	0	1
LLD	QSA	0	0.333333	0	0	0	0	0	0	0	0	0	0.333333	0.333333	0	0	0	0	0	0	0	1
LLD	GIGLKPDEALLFYSK	0.133333	0.0666667	0.0666667	0.2	0.0666667	0	0	0	0.0666667	0.0666667	0	0	0.0666667	0	0	0.0666667	0.0666667	0	0.133333	0	1
LLD	GIGLKPDEALLFYSK	0.133333	0.0666667	0.0666667	0.2	0.0666667	0	0	0	0.0666667	0.0666667	0	0	0.0666667	0	0	0.0666667	0.0666667	0	0.133333	0	1
LLD	GIGLKPDEALLFYSK	0.133333	0.0666667	0.0666667	0.2	0.0666667	0	0	0	0.0666667	0.0666667	0	0	0.0666667	0	0	0.0666667	0.0666667	0	0.133333	0	1
LLD	GIGSKPDEALFFYSK	0.133333	0.0666667	0.0666667	0.0666667	0.0666667	0	0	0	0.133333	0.0666667	0	0	0.133333	0	0	0.0666667	0.0666667	0	0.133333	0	1
LLD	GIGSKPDEALFFYSK	0.133333	0.0666667	0.0666667	0.0666667	0.0666667	0	0	0	0.133333	0.0666667	0	0	0.133333	0	0	0.0666667	0.0666667	0	0.133333	0	1
LLD	GIGSKPDEALFFYSK	0.133333	0.0666667	0.0666667	0.0666667	0.0666667	0	0	0	0.133333	0.0666667	0	0	0.133333	0	0	0.0666667	0.0666667	0	0.133333	0	1
LLD	GIGSRPDEALLFYSK	0.133333	0.0666667	0.0666667	0.133333	0.0666667	0	0	0	0.0666667	0.0666667	0	0	0.133333	0	0	0.0666667	0.0666667	0	0.0666667	0.0666667	1
LLD	LEMMARNG	0.125	0.125	0	0.125	0	0	0.25	0	0	0	0.125	0	0	0	0	0	0.125	0	0	0.125	1
LLD	E	0	0	0	0	0	0	0	0	0	0	0	0	0	0	0	0	1	0	0	0	1
LLD	EERMAPKG	0.125	0.125	0.125	0	0	0	0.125	0	0	0	0	0	0	0	0	0	0.25	0	0.125	0.125	1
LLD	ADIMMPPKE	0	0.111111	0.222222	0	0.111111	0	0.222222	0	0	0	0	0	0	0	0	0.111111	0.111111	0	0.111111	0	1
LLD	QAEMMTPNG	0.111111	0.111111	0.111111	0	0	0	0.222222	0	0	0	0.111111	0.111111	0	0.111111	0	0	0.111111	0	0	0	1
LLD	AGRDKAEEATAKLSVLGAAGRDKAE	0.12	0.28	0	0.08	0	0.04	0	0	0	0	0	0	0.04	0.04	0	0.08	0.12	0	0.12	0.08	1
LLD	ASRDKAEDATAKLSAMGAAGRDKAE	0.08	0.32	0	0.04	0	0	0.04	0	0	0	0	0	0.08	0.04	0	0.12	0.08	0	0.12	0.08	1
LLD	ASRDKAEDAKGKLSAMGAAGREKAE	0.12	0.28	0	0.04	0	0	0.04	0	0	0	0	0	0.08	0	0	0.08	0.12	0	0.16	0.08	1
LLD	RDKAE	0	0.2	0	0	0	0	0	0	0	0	0	0	0	0	0	0.2	0.2	0	0.2	0.2	1
LLD	AANDKAE	0	0.428571	0	0	0	0	0	0	0	0	0.142857	0	0	0	0	0.142857	0.142857	0	0.142857	0	1
LLD	QQ	0	0	0	0	0	0	0	0	0	0	0	1	0	0	0	0	0	0	0	0	1
LLD	EK	0	0	0	0	0	0	0	0	0	0	0	0	0	0	0	0	0.5	0	0.5	0	1
LLD	EQ	0	0	0	0	0	0	0	0	0	0	0	0.5	0	0	0	0	0.5	0	0	0	1
LLD	QQ	0	0	0	0	0	0	0	0	0	0	0	1	0	0	0	0	0	0	0	0	1
LLD	QQ	0	0	0	0	0	0	0	0	0	0	0	1	0	0	0	0	0	0	0	0	1
LLD	EK	0	0	0	0	0	0	0	0	0	0	0	0	0	0	0	0	0.5	0	0.5	0	1
LLD	EK	0	0	0	0	0	0	0	0	0	0	0	0	0	0	0	0	0.5	0	0.5	0	1
LLD	EQ	0	0	0	0	0	0	0	0	0	0	0	0.5	0	0	0	0	0.5	0	0	0	1
LLD	EK	0	0	0	0	0	0	0	0	0	0	0	0	0	0	0	0	0.5	0	0.5	0	1
LLD	EQ	0	0	0	0	0	0	0	0	0	0	0	0.5	0	0	0	0	0.5	0	0	0	1
LLD	QQ	0	0	0	0	0	0	0	0	0	0	0	1	0	0	0	0	0	0	0	0	1
LLD	QQ	0	0	0	0	0	0	0	0	0	0	0	1	0	0	0	0	0	0	0	0	1
LLD	EK	0	0	0	0	0	0	0	0	0	0	0	0	0	0	0	0	0.5	0	0.5	0	1
LLD	EK	0	0	0	0	0	0	0	0	0	0	0	0	0	0	0	0	0.5	0	0.5	0	1
LLD	EQ	0	0	0	0	0	0	0	0	0	0	0	0.5	0	0	0	0	0.5	0	0	0	1
LLD	QQ	0	0	0	0	0	0	0	0	0	0	0	1	0	0	0	0	0	0	0	0	1
LLD	QQ	0	0	0	0	0	0	0	0	0	0	0	1	0	0	0	0	0	0	0	0	1
LLD	EK	0	0	0	0	0	0	0	0	0	0	0	0	0	0	0	0	0.5	0	0.5	0	1
LLD	EK	0	0	0	0	0	0	0	0	0	0	0	0	0	0	0	0	0.5	0	0.5	0	1
LLD	EQ	0	0	0	0	0	0	0	0	0	0	0	0.5	0	0	0	0	0.5	0	0	0	1
LLD	EK	0	0	0	0	0	0	0	0	0	0	0	0	0	0	0	0	0.5	0	0.5	0	1
LLD	EQ	0	0	0	0	0	0	0	0	0	0	0	0.5	0	0	0	0	0.5	0	0	0	1
LLD	EK	0	0	0	0	0	0	0	0	0	0	0	0	0	0	0	0	0.5	0	0.5	0	1
LLD	QQ	0	0	0	0	0	0	0	0	0	0	0	1	0	0	0	0	0	0	0	0	1
LLD	QQ	0	0	0	0	0	0	0	0	0	0	0	1	0	0	0	0	0	0	0	0	1
LLD	EQ	0	0	0	0	0	0	0	0	0	0	0	0.5	0	0	0	0	0.5	0	0	0	1
LLD	EQ	0	0	0	0	0	0	0	0	0	0	0	0.5	0	0	0	0	0.5	0	0	0	1
LLD	NQ	0	0	0	0	0	0	0	0	0	0	0.5	0.5	0	0	0	0	0	0	0	0	1
LLD	AEMMDRKG	0.125	0.125	0	0	0	0	0.25	0	0	0	0	0	0	0	0	0.125	0.125	0	0.125	0.125	1
LLD	VEMMARNKVEMMAPKG	0.0625	0.125	0.0625	0	0	0.125	0.25	0	0	0	0.0625	0	0	0	0	0	0.125	0	0.125	0.0625	1
LLD	QAERMPPKE	0	0.111111	0.222222	0	0	0	0.111111	0	0	0	0	0.111111	0	0	0	0	0.222222	0	0.111111	0.111111	1
LLD	QAEMMTPKG	0.111111	0.111111	0.111111	0	0	0	0.222222	0	0	0	0	0.111111	0	0.111111	0	0	0.111111	0	0.111111	0	1
LLD	GHEEEE	0.166667	0	0	0	0	0	0	0	0	0	0	0	0	0	0	0	0.666667	0.166667	0	0	1
LLD	AGQEVG	0.333333	0.166667	0	0	0	0.166667	0	0	0	0	0	0.166667	0	0	0	0	0.166667	0	0	0	1
LLD	GHEEEG	0.333333	0	0	0	0	0	0	0	0	0	0	0	0	0	0	0	0.5	0.166667	0	0	1
LLD	AGQEEG	0.333333	0.166667	0	0	0	0	0	0	0	0	0	0.166667	0	0	0	0	0.333333	0	0	0	1
LLD	GHEEEG	0.333333	0	0	0	0	0	0	0	0	0	0	0	0	0	0	0	0.5	0.166667	0	0	1
LLD	AGQEVD	0.166667	0.166667	0	0	0	0.166667	0	0	0	0	0	0.166667	0	0	0	0.166667	0.166667	0	0	0	1
LLD	GHEEEA	0.166667	0.166667	0	0	0	0	0	0	0	0	0	0	0	0	0	0	0.5	0.166667	0	0	1
LLD	GHEEEA	0.166667	0.166667	0	0	0	0	0	0	0	0	0	0	0	0	0	0	0.5	0.166667	0	0	1
LLD	AGQEEG	0.333333	0.166667	0	0	0	0	0	0	0	0	0	0.166667	0	0	0	0	0.333333	0	0	0	1
LLD	TI	0	0	0	0	0.5	0	0	0	0	0	0	0	0	0.5	0	0	0	0	0	0	1
LLD	EIESQP	0	0	0.166667	0	0.166667	0	0	0	0	0	0	0.166667	0.166667	0	0	0	0.333333	0	0	0	1
LLD	GTESQP	0.166667	0	0.166667	0	0	0	0	0	0	0	0	0.166667	0.166667	0.166667	0	0	0.166667	0	0	0	1
LLD	EIELQP	0	0	0.166667	0.166667	0.166667	0	0	0	0	0	0	0.166667	0	0	0	0	0.333333	0	0	0	1
LLD	EIESQP	0	0	0.166667	0	0.166667	0	0	0	0	0	0	0.166667	0.166667	0	0	0	0.333333	0	0	0	1
LLD	EIESQP	0	0	0.166667	0	0.166667	0	0	0	0	0	0	0.166667	0.166667	0	0	0	0.333333	0	0	0	1
LLD	GMELQP	0.166667	0	0.166667	0.166667	0	0	0.166667	0	0	0	0	0.166667	0	0	0	0	0.166667	0	0	0	1
LLD	GIESQP	0.166667	0	0.166667	0	0.166667	0	0	0	0	0	0	0.166667	0.166667	0	0	0	0.166667	0	0	0	1
LLD	EIETRP	0	0	0.166667	0	0.166667	0	0	0	0	0	0	0	0	0.166667	0	0	0.333333	0	0	0.166667	1
LLD	GIGSQP	0.333333	0	0.166667	0	0.166667	0	0	0	0	0	0	0.166667	0.166667	0	0	0	0	0	0	0	1
LLD	EIESQP	0	0	0.166667	0	0.166667	0	0	0	0	0	0	0.166667	0.166667	0	0	0	0.333333	0	0	0	1
LLD	GTETQP	0.166667	0	0.166667	0	0	0	0	0	0	0	0	0.166667	0	0.333333	0	0	0.166667	0	0	0	1
LLD	GIES	0.25	0	0	0	0.25	0	0	0	0	0	0	0	0.25	0	0	0	0.25	0	0	0	1
LLD	A	0	1	0	0	0	0	0	0	0	0	0	0	0	0	0	0	0	0	0	0	1
LLD	A	0	1	0	0	0	0	0	0	0	0	0	0	0	0	0	0	0	0	0	0	1
LLD	A	0	1	0	0	0	0	0	0	0	0	0	0	0	0	0	0	0	0	0	0	1
LLD	AADDNSTRG	0.111111	0.222222	0	0	0	0	0	0	0	0	0.111111	0	0.111111	0.111111	0	0.222222	0	0	0	0.111111	1
LLD	A	0	1	0	0	0	0	0	0	0	0	0	0	0	0	0	0	0	0	0	0	1
LLD	A	0	1	0	0	0	0	0	0	0	0	0	0	0	0	0	0	0	0	0	0	1
LLD	A	0	1	0	0	0	0	0	0	0	0	0	0	0	0	0	0	0	0	0	0	1
LLD	A	0	1	0	0	0	0	0	0	0	0	0	0	0	0	0	0	0	0	0	0	1
LLD	EA	0	0.5	0	0	0	0	0	0	0	0	0	0	0	0	0	0	0.5	0	0	0	1
LLD	EA	0	0.5	0	0	0	0	0	0	0	0	0	0	0	0	0	0	0.5	0	0	0	1
LLD	ATDNSMGG	0.25	0.125	0	0	0	0	0.125	0	0	0	0.125	0	0.125	0.125	0	0.125	0	0	0	0	1
LLD	A	0	1	0	0	0	0	0	0	0	0	0	0	0	0	0	0	0	0	0	0	1
LLD	EADNSTGG	0.25	0.125	0	0	0	0	0	0	0	0	0.125	0	0.125	0.125	0	0.125	0.125	0	0	0	1
LLD	KKW	0	0	0	0	0	0	0	0.333333	0	0	0	0	0	0	0	0	0	0	0.666667	0	1
LLD	KKN	0	0	0	0	0	0	0	0	0	0	0.333333	0	0	0	0	0	0	0	0.666667	0	1
LLD	KKR	0	0	0	0	0	0	0	0	0	0	0	0	0	0	0	0	0	0	0.666667	0.333333	1
LLD	EKK	0	0	0	0	0	0	0	0	0	0	0	0	0	0	0	0	0.333333	0	0.666667	0	1
LLD	KKG	0.333333	0	0	0	0	0	0	0	0	0	0	0	0	0	0	0	0	0	0.666667	0	1
LLD	EKS	0	0	0	0	0	0	0	0	0	0	0	0	0.333333	0	0	0	0.333333	0	0.333333	0	1
LLD	EKD	0	0	0	0	0	0	0	0	0	0	0	0	0	0	0	0.333333	0.333333	0	0.333333	0	1
LLD	KKS	0	0	0	0	0	0	0	0	0	0	0	0	0.333333	0	0	0	0	0	0.666667	0	1
LLD	DNG	0.333333	0	0	0	0	0	0	0	0	0	0.333333	0	0	0	0	0.333333	0	0	0	0	1
LLD	EKS	0	0	0	0	0	0	0	0	0	0	0	0	0.333333	0	0	0	0.333333	0	0.333333	0	1
LLD	EER	0	0	0	0	0	0	0	0	0	0	0	0	0	0	0	0	0.666667	0	0	0.333333	1
LLD	DER	0	0	0	0	0	0	0	0	0	0	0	0	0	0	0	0.333333	0.333333	0	0	0.333333	1
LLD	EKS	0	0	0	0	0	0	0	0	0	0	0	0	0.333333	0	0	0	0.333333	0	0.333333	0	1
LLD	EKR	0	0	0	0	0	0	0	0	0	0	0	0	0	0	0	0	0.333333	0	0.333333	0.333333	1
LLD	DEH	0	0	0	0	0	0	0	0	0	0	0	0	0	0	0	0.333333	0.333333	0.333333	0	0	1
LLD	QPEG	0.25	0	0.25	0	0	0	0	0	0	0	0	0.25	0	0	0	0	0.25	0	0	0	1
LLD	DKTG	0.25	0	0	0	0	0	0	0	0	0	0	0	0	0.25	0	0.25	0	0	0.25	0	1
LLD	DKTG	0.25	0	0	0	0	0	0	0	0	0	0	0	0	0.25	0	0.25	0	0	0.25	0	1
LLD	RQDGEVG	0.285714	0	0	0	0	0.142857	0	0	0	0	0	0.142857	0	0	0	0.142857	0.142857	0	0	0.142857	1
LLD	RQDGEVG	0.285714	0	0	0	0	0.142857	0	0	0	0	0	0.142857	0	0	0	0.142857	0.142857	0	0	0.142857	1
LLD	RQDGEVG	0.285714	0	0	0	0	0.142857	0	0	0	0	0	0.142857	0	0	0	0.142857	0.142857	0	0	0.142857	1
LLD	RQDGEVG	0.285714	0	0	0	0	0.142857	0	0	0	0	0	0.142857	0	0	0	0.142857	0.142857	0	0	0.142857	1
LLD	RQDGEVG	0.285714	0	0	0	0	0.142857	0	0	0	0	0	0.142857	0	0	0	0.142857	0.142857	0	0	0.142857	1
LLD	RQDGEVG	0.285714	0	0	0	0	0.142857	0	0	0	0	0	0.142857	0	0	0	0.142857	0.142857	0	0	0.142857	1
LLD	RQDGDVG	0.285714	0	0	0	0	0.142857	0	0	0	0	0	0.142857	0	0	0	0.285714	0	0	0	0.142857	1
LLD	RQDGEVG	0.285714	0	0	0	0	0.142857	0	0	0	0	0	0.142857	0	0	0	0.142857	0.142857	0	0	0.142857	1
LLD	RQDGEVG	0.285714	0	0	0	0	0.142857	0	0	0	0	0	0.142857	0	0	0	0.142857	0.142857	0	0	0.142857	1
LLD	VDNNSTVG	0.125	0	0	0	0	0.25	0	0	0	0	0.25	0	0.125	0.125	0	0.125	0	0	0	0	1
LLD	AKNDFTVG	0.125	0.125	0	0	0	0.125	0	0	0.125	0	0.125	0	0	0.125	0	0.125	0	0	0.125	0	1
LLD	IENNSIVDY	0	0	0	0	0.222222	0.111111	0	0	0	0.111111	0.222222	0	0.111111	0	0	0.111111	0.111111	0	0	0	1
LLD	VENDSTVC	0	0	0	0	0	0.25	0	0	0	0	0.125	0	0.125	0.125	0.125	0.125	0.125	0	0	0	1
LLD	TDNNSKGV	0.125	0	0	0	0	0.125	0	0	0	0	0.25	0	0.125	0.125	0	0.125	0	0	0.125	0	1
LLD	TSHNSAGG	0.25	0.125	0	0	0	0	0	0	0	0	0.125	0	0.25	0.125	0	0	0	0.125	0	0	1
LLD	DHGYTSHNSPGG	0.25	0	0.0833333	0	0	0	0	0	0	0.0833333	0.0833333	0	0.166667	0.0833333	0	0.0833333	0	0.166667	0	0	1
LLD	ADNSTGDC	0.125	0.125	0	0	0	0	0	0	0	0	0.125	0	0.125	0.125	0.125	0.25	0	0	0	0	1
LLD	AENSTGGG	0.375	0.125	0	0	0	0	0	0	0	0	0.125	0	0.125	0.125	0	0	0.125	0	0	0	1
LLD	ADNSTRGG	0.25	0.125	0	0	0	0	0	0	0	0	0.125	0	0.125	0.125	0	0.125	0	0	0	0.125	1
LLD	ADNCTRGG	0.25	0.125	0	0	0	0	0	0	0	0	0.125	0	0	0.125	0.125	0.125	0	0	0	0.125	1
LLD	ADNSTAGG	0.25	0.25	0	0	0	0	0	0	0	0	0.125	0	0.125	0.125	0	0.125	0	0	0	0	1
LLD	ADNSTAGG	0.25	0.25	0	0	0	0	0	0	0	0	0.125	0	0.125	0.125	0	0.125	0	0	0	0	1
LLD	NNE	0	0	0	0	0	0	0	0	0	0	0.666667	0	0	0	0	0	0.333333	0	0	0	1
LLD	EKG	0.333333	0	0	0	0	0	0	0	0	0	0	0	0	0	0	0	0.333333	0	0.333333	0	1
LLD	GQVENG	0.333333	0	0	0	0	0.166667	0	0	0	0	0.166667	0.166667	0	0	0	0	0.166667	0	0	0	1
LLD	GQVENG	0.333333	0	0	0	0	0.166667	0	0	0	0	0.166667	0.166667	0	0	0	0	0.166667	0	0	0	1
LLD	GQVENG	0.333333	0	0	0	0	0.166667	0	0	0	0	0.166667	0.166667	0	0	0	0	0.166667	0	0	0	1
LLD	GQVENG	0.333333	0	0	0	0	0.166667	0	0	0	0	0.166667	0.166667	0	0	0	0	0.166667	0	0	0	1
LLD	GQVENG	0.333333	0	0	0	0	0.166667	0	0	0	0	0.166667	0.166667	0	0	0	0	0.166667	0	0	0	1
LLD	GQVEKG	0.333333	0	0	0	0	0.166667	0	0	0	0	0	0.166667	0	0	0	0	0.166667	0	0.166667	0	1
LLD	GQVEKAG	0.285714	0.142857	0	0	0	0.142857	0	0	0	0	0	0.142857	0	0	0	0	0.142857	0	0.142857	0	1
LLD	LGGL	0.5	0	0	0.5	0	0	0	0	0	0	0	0	0	0	0	0	0	0	0	0	1
LLD	GGFGEEED	0.375	0	0	0	0	0	0	0	0.125	0	0	0	0	0	0	0.125	0.375	0	0	0	1
LLD	GGMNVEEG	0.375	0	0	0	0	0.125	0.125	0	0	0	0.125	0	0	0	0	0	0.25	0	0	0	1
LLD	GGDQDVEKG	0.333333	0	0	0	0	0.111111	0	0	0	0	0	0.111111	0	0	0	0.222222	0.111111	0	0.111111	0	1
LLD	KKG	0.333333	0	0	0	0	0	0	0	0	0	0	0	0	0	0	0	0	0	0.666667	0	1
LLD	QKG	0.333333	0	0	0	0	0	0	0	0	0	0	0.333333	0	0	0	0	0	0	0.333333	0	1
LLD	KKE	0	0	0	0	0	0	0	0	0	0	0	0	0	0	0	0	0.333333	0	0.666667	0	1
LLD	KKG	0.333333	0	0	0	0	0	0	0	0	0	0	0	0	0	0	0	0	0	0.666667	0	1
LLD	EKR	0	0	0	0	0	0	0	0	0	0	0	0	0	0	0	0	0.333333	0	0.333333	0.333333	1
LLD	EKE	0	0	0	0	0	0	0	0	0	0	0	0	0	0	0	0	0.666667	0	0.333333	0	1
LLD	EKG	0.333333	0	0	0	0	0	0	0	0	0	0	0	0	0	0	0	0.333333	0	0.333333	0	1
LLD	EKG	0.333333	0	0	0	0	0	0	0	0	0	0	0	0	0	0	0	0.333333	0	0.333333	0	1
LLD	EKG	0.333333	0	0	0	0	0	0	0	0	0	0	0	0	0	0	0	0.333333	0	0.333333	0	1
LLD	DKTG	0.25	0	0	0	0	0	0	0	0	0	0	0	0	0.25	0	0.25	0	0	0.25	0	1
LLD	DKTD	0	0	0	0	0	0	0	0	0	0	0	0	0	0.25	0	0.5	0	0	0.25	0	1
LLD	DKVG	0.25	0	0	0	0	0.25	0	0	0	0	0	0	0	0	0	0.25	0	0	0.25	0	1
LLD	CHDGEVG	0.285714	0	0	0	0	0.142857	0	0	0	0	0	0	0	0	0.142857	0.142857	0.142857	0.142857	0	0	1
LLD	CHDGEVG	0.285714	0	0	0	0	0.142857	0	0	0	0	0	0	0	0	0.142857	0.142857	0.142857	0.142857	0	0	1
LLD	CHDGEVG	0.285714	0	0	0	0	0.142857	0	0	0	0	0	0	0	0	0.142857	0.142857	0.142857	0.142857	0	0	1
LLD	CHDGEVG	0.285714	0	0	0	0	0.142857	0	0	0	0	0	0	0	0	0.142857	0.142857	0.142857	0.142857	0	0	1
LLD	CHDDEVG	0.142857	0	0	0	0	0.142857	0	0	0	0	0	0	0	0	0.142857	0.285714	0.142857	0.142857	0	0	1
LLD	QT	0	0	0	0	0	0	0	0	0	0	0	0.5	0	0.5	0	0	0	0	0	0	1
LLD	KH	0	0	0	0	0	0	0	0	0	0	0	0	0	0	0	0	0	0.5	0.5	0	1
LLD	QY	0	0	0	0	0	0	0	0	0	0.5	0	0.5	0	0	0	0	0	0	0	0	1
LLD	EY	0	0	0	0	0	0	0	0	0	0.5	0	0	0	0	0	0	0.5	0	0	0	1
LLD	QH	0	0	0	0	0	0	0	0	0	0	0	0.5	0	0	0	0	0	0.5	0	0	1
LLD	EH	0	0	0	0	0	0	0	0	0	0	0	0	0	0	0	0	0.5	0.5	0	0	1
LLD	QH	0	0	0	0	0	0	0	0	0	0	0	0.5	0	0	0	0	0	0.5	0	0	1
LLD	QQ	0	0	0	0	0	0	0	0	0	0	0	1	0	0	0	0	0	0	0	0	1
LLD	QH	0	0	0	0	0	0	0	0	0	0	0	0.5	0	0	0	0	0	0.5	0	0	1
LLD	QE	0	0	0	0	0	0	0	0	0	0	0	0.5	0	0	0	0	0.5	0	0	0	1
LLD	EQ	0	0	0	0	0	0	0	0	0	0	0	0.5	0	0	0	0	0.5	0	0	0	1
LLD	EQ	0	0	0	0	0	0	0	0	0	0	0	0.5	0	0	0	0	0.5	0	0	0	1
LLD	EQ	0	0	0	0	0	0	0	0	0	0	0	0.5	0	0	0	0	0.5	0	0	0	1
LLD	QQ	0	0	0	0	0	0	0	0	0	0	0	1	0	0	0	0	0	0	0	0	1
LLD	QQ	0	0	0	0	0	0	0	0	0	0	0	1	0	0	0	0	0	0	0	0	1
LLD	QQ	0	0	0	0	0	0	0	0	0	0	0	1	0	0	0	0	0	0	0	0	1
LLD	QH	0	0	0	0	0	0	0	0	0	0	0	0.5	0	0	0	0	0	0.5	0	0	1
LLD	EQ	0	0	0	0	0	0	0	0	0	0	0	0.5	0	0	0	0	0.5	0	0	0	1
LLD	QQ	0	0	0	0	0	0	0	0	0	0	0	1	0	0	0	0	0	0	0	0	1
LLD	QQ	0	0	0	0	0	0	0	0	0	0	0	1	0	0	0	0	0	0	0	0	1
LLD	QQ	0	0	0	0	0	0	0	0	0	0	0	1	0	0	0	0	0	0	0	0	1
LLD	QH	0	0	0	0	0	0	0	0	0	0	0	0.5	0	0	0	0	0	0.5	0	0	1
LLD	QQ	0	0	0	0	0	0	0	0	0	0	0	1	0	0	0	0	0	0	0	0	1
LLD	QQ	0	0	0	0	0	0	0	0	0	0	0	1	0	0	0	0	0	0	0	0	1
LLD	QR	0	0	0	0	0	0	0	0	0	0	0	0.5	0	0	0	0	0	0	0	0.5	1
LLD	QQ	0	0	0	0	0	0	0	0	0	0	0	1	0	0	0	0	0	0	0	0	1
LLD	KQ	0	0	0	0	0	0	0	0	0	0	0	0.5	0	0	0	0	0	0	0.5	0	1
LLD	EQ	0	0	0	0	0	0	0	0	0	0	0	0.5	0	0	0	0	0.5	0	0	0	1
LLD	QK	0	0	0	0	0	0	0	0	0	0	0	0.5	0	0	0	0	0	0	0.5	0	1
LLD	QQ	0	0	0	0	0	0	0	0	0	0	0	1	0	0	0	0	0	0	0	0	1
LLD	QE	0	0	0	0	0	0	0	0	0	0	0	0.5	0	0	0	0	0.5	0	0	0	1
LLD	QQ	0	0	0	0	0	0	0	0	0	0	0	1	0	0	0	0	0	0	0	0	1
LLD	QR	0	0	0	0	0	0	0	0	0	0	0	0.5	0	0	0	0	0	0	0	0.5	1
LLD	QE	0	0	0	0	0	0	0	0	0	0	0	0.5	0	0	0	0	0.5	0	0	0	1
LLD	QE	0	0	0	0	0	0	0	0	0	0	0	0.5	0	0	0	0	0.5	0	0	0	1
LLD	QR	0	0	0	0	0	0	0	0	0	0	0	0.5	0	0	0	0	0	0	0	0.5	1
LLD	QE	0	0	0	0	0	0	0	0	0	0	0	0.5	0	0	0	0	0.5	0	0	0	1
LLD	QR	0	0	0	0	0	0	0	0	0	0	0	0.5	0	0	0	0	0	0	0	0.5	1
LLD	QE	0	0	0	0	0	0	0	0	0	0	0	0.5	0	0	0	0	0.5	0	0	0	1
LLD	QR	0	0	0	0	0	0	0	0	0	0	0	0.5	0	0	0	0	0	0	0	0.5	1
LLD	QE	0	0	0	0	0	0	0	0	0	0	0	0.5	0	0	0	0	0.5	0	0	0	1
LLD	QQ	0	0	0	0	0	0	0	0	0	0	0	1	0	0	0	0	0	0	0	0	1
LLD	QE	0	0	0	0	0	0	0	0	0	0	0	0.5	0	0	0	0	0.5	0	0	0	1
LLD	EH	0	0	0	0	0	0	0	0	0	0	0	0	0	0	0	0	0.5	0.5	0	0	1
LLD	KH	0	0	0	0	0	0	0	0	0	0	0	0	0	0	0	0	0	0.5	0.5	0	1
LLD	QQ	0	0	0	0	0	0	0	0	0	0	0	1	0	0	0	0	0	0	0	0	1
LLD	AHQ	0	0.333333	0	0	0	0	0	0	0	0	0	0.333333	0	0	0	0	0	0.333333	0	0	1
LLD	AHQ	0	0.333333	0	0	0	0	0	0	0	0	0	0.333333	0	0	0	0	0	0.333333	0	0	1
LLD	AHQ	0	0.333333	0	0	0	0	0	0	0	0	0	0.333333	0	0	0	0	0	0.333333	0	0	1
LLD	AHQ	0	0.333333	0	0	0	0	0	0	0	0	0	0.333333	0	0	0	0	0	0.333333	0	0	1
LLD	AHQ	0	0.333333	0	0	0	0	0	0	0	0	0	0.333333	0	0	0	0	0	0.333333	0	0	1
LLD	AHQ	0	0.333333	0	0	0	0	0	0	0	0	0	0.333333	0	0	0	0	0	0.333333	0	0	1
LLD	AHQ	0	0.333333	0	0	0	0	0	0	0	0	0	0.333333	0	0	0	0	0	0.333333	0	0	1
LLD	AHQ	0	0.333333	0	0	0	0	0	0	0	0	0	0.333333	0	0	0	0	0	0.333333	0	0	1
LLD	AHQ	0	0.333333	0	0	0	0	0	0	0	0	0	0.333333	0	0	0	0	0	0.333333	0	0	1
LLD	AHQ	0	0.333333	0	0	0	0	0	0	0	0	0	0.333333	0	0	0	0	0	0.333333	0	0	1
LLD	AHQ	0	0.333333	0	0	0	0	0	0	0	0	0	0.333333	0	0	0	0	0	0.333333	0	0	1
LLD	AHQ	0	0.333333	0	0	0	0	0	0	0	0	0	0.333333	0	0	0	0	0	0.333333	0	0	1
LLD	THQ	0	0	0	0	0	0	0	0	0	0	0	0.333333	0	0.333333	0	0	0	0.333333	0	0	1
LLD	AHQ	0	0.333333	0	0	0	0	0	0	0	0	0	0.333333	0	0	0	0	0	0.333333	0	0	1
LLD	AHQ	0	0.333333	0	0	0	0	0	0	0	0	0	0.333333	0	0	0	0	0	0.333333	0	0	1
LLD	AHQDVHQDGHH	0.0909091	0.0909091	0	0	0	0.0909091	0	0	0	0	0	0.181818	0	0	0	0.181818	0	0.363636	0	0	1
LLD	AKNAMRCGDGG	0.272727	0.181818	0	0	0	0	0.0909091	0	0	0	0.0909091	0	0	0	0.0909091	0.0909091	0	0	0.0909091	0.0909091	1
LLD	AENSIVVGANRG	0.166667	0.166667	0	0	0.0833333	0.166667	0	0	0	0	0.166667	0	0.0833333	0	0	0	0.0833333	0	0	0.0833333	1
LLD	AQNSTVGANAV	0.0909091	0.272727	0	0	0	0.181818	0	0	0	0	0.181818	0.0909091	0.0909091	0.0909091	0	0	0	0	0	0	1
LLD	PLNLFVGVGGG	0.363636	0	0.0909091	0.181818	0	0.181818	0	0	0.0909091	0	0.0909091	0	0	0	0	0	0	0	0	0	1
LLD	AGMVIGVPATEPIKLD	0.125	0.125	0.125	0.0625	0.125	0.125	0.0625	0	0	0	0	0	0	0.0625	0	0.0625	0.0625	0	0.0625	0	1
LLD	EQ	0	0	0	0	0	0	0	0	0	0	0	0.5	0	0	0	0	0.5	0	0	0	1
LLD	EQ	0	0	0	0	0	0	0	0	0	0	0	0.5	0	0	0	0	0.5	0	0	0	1
LLD	EH	0	0	0	0	0	0	0	0	0	0	0	0	0	0	0	0	0.5	0.5	0	0	1
LLD	EQ	0	0	0	0	0	0	0	0	0	0	0	0.5	0	0	0	0	0.5	0	0	0	1

## Sheet: category%_spacer
Type	spacer	neutral hydrophobic	neutral hydrophilic	acidic	basic	Sum
linusorb	EGQQQEAEESS	0.181818	0.454545	0.363636	0	1
linusorb	EGQQQEAESS	0.2	0.5	0.3	0	1
linusorb	EGQQQEAESS	0.2	0.5	0.3	0	1
linusorb	QQQQQGESS	0.111111	0.777778	0.111111	0	1
linusorb	Q	0	1	0	0	1
linusorb	EGSQDKYNGA	0.4	0.3	0.2	0.1	1
linusorb	EGCQDIGHKYNNAAAA	0.5	0.25	0.125	0.125	1
linusorb	EGSQDKYNAAAA	0.5	0.25	0.166667	0.0833333	1
linusorb	QQANVFNSEKG	0.363636	0.454545	0.0909091	0.0909091	1
linusorb	QRTDVLNSKLG	0.363636	0.363636	0.0909091	0.181818	1
linusorb	QRTDVFNSKLG	0.363636	0.363636	0.0909091	0.181818	1
linusorb	QHANVFNLEKG	0.454545	0.272727	0.0909091	0.181818	1
linusorb	QHANVFNSEKG	0.363636	0.363636	0.0909091	0.181818	1
linusorb	HA	0.5	0	0	0.5	1
LLD	ERGVFNSEKG	0.4	0.2	0.2	0.2	1
LLD	ERGVFNSEKG	0.4	0.2	0.2	0.2	1
LLD	ERG	0.333333	0	0.333333	0.333333	1
LLD	ERGT	0.25	0.25	0.25	0.25	1
LLD	ERGT	0.25	0.25	0.25	0.25	1
LLD	ERGT	0.25	0.25	0.25	0.25	1
LLD	INRDDEYEIPPRHTRW	0.375	0.125	0.25	0.25	1
LLD	VNRDDEYEIPPRHTER	0.3125	0.125	0.3125	0.25	1
LLD	NNHDDEYDIPPRNPSARS	0.333333	0.277778	0.222222	0.166667	1
LLD	MNRDDEYDIPPQNPPARS	0.444444	0.222222	0.222222	0.111111	1
LLD	INRDDEYDIPPRNLPARS	0.444444	0.166667	0.222222	0.166667	1
LLD	INRDDEYGIHPRNPPAQS	0.444444	0.222222	0.166667	0.166667	1
LLD	INRDDEYNIPPPRHTRP	0.411765	0.176471	0.176471	0.235294	1
LLD	NNRDDEDFAPPRHGQRP	0.352941	0.176471	0.235294	0.235294	1
LLD	QE	0	0.5	0.5	0	1
LLD	QE	0	0.5	0.5	0	1
LLD	QE	0	0.5	0.5	0	1
LLD	QE	0	0.5	0.5	0	1
LLD	QE	0	0.5	0.5	0	1
LLD	QE	0	0.5	0.5	0	1
LLD	QE	0	0.5	0.5	0	1
LLD	QE	0	0.5	0.5	0	1
LLD	QE	0	0.5	0.5	0	1
LLD	QE	0	0.5	0.5	0	1
LLD	QE	0	0.5	0.5	0	1
LLD	QE	0	0.5	0.5	0	1
LLD	QE	0	0.5	0.5	0	1
LLD	QE	0	0.5	0.5	0	1
LLD	QE	0	0.5	0.5	0	1
LLD	QE	0	0.5	0.5	0	1
LLD	QE	0	0.5	0.5	0	1
LLD	EE	0	0	1	0	1
LLD	QE	0	0.5	0.5	0	1
LLD	HE	0	0	0.5	0.5	1
LLD	QE	0	0.5	0.5	0	1
LLD	QE	0	0.5	0.5	0	1
LLD	HE	0	0	0.5	0.5	1
LLD	QE	0	0.5	0.5	0	1
LLD	QE	0	0.5	0.5	0	1
LLD	HE	0	0	0.5	0.5	1
LLD	QE	0	0.5	0.5	0	1
LLD	AG	1	0	0	0	1
LLD	DAEGSTGG	0.5	0.25	0.25	0	1
LLD	TK	0	0.5	0	0.5	1
LLD	AHQ	0.333333	0.333333	0	0.333333	1
LLD	AHQ	0.333333	0.333333	0	0.333333	1
LLD	AHQ	0.333333	0.333333	0	0.333333	1
LLD	AHQ	0.333333	0.333333	0	0.333333	1
LLD	AHQDVHQ	0.285714	0.285714	0.142857	0.285714	1
LLD	AHQ	0.333333	0.333333	0	0.333333	1
LLD	AHQDVHQDVHQ	0.272727	0.272727	0.181818	0.272727	1
LLD	AHQ	0.333333	0.333333	0	0.333333	1
LLD	AHQ	0.333333	0.333333	0	0.333333	1
LLD	AHQ	0.333333	0.333333	0	0.333333	1
LLD	AHQ	0.333333	0.333333	0	0.333333	1
LLD	VHQ	0.333333	0.333333	0	0.333333	1
LLD	AHQ	0.333333	0.333333	0	0.333333	1
LLD	AHQ	0.333333	0.333333	0	0.333333	1
LLD	QDAGGEQ	0.428571	0.285714	0.285714	0	1
LLD	Q	0	1	0	0	1
LLD	E	0	0	1	0	1
LLD	QDAGDEQ	0.285714	0.285714	0.428571	0	1
LLD	Q	0	1	0	0	1
LLD	Q	0	1	0	0	1
LLD	E	0	0	1	0	1
LLD	QDAGGEQ	0.428571	0.285714	0.285714	0	1
LLD	Q	0	1	0	0	1
LLD	QA	0.5	0.5	0	0	1
LLD	QSA	0.333333	0.666667	0	0	1
LLD	GIGLKPDEALLFYSK	0.666667	0.0666667	0.133333	0.133333	1
LLD	GIGLKPDEALLFYSK	0.666667	0.0666667	0.133333	0.133333	1
LLD	GIGLKPDEALLFYSK	0.666667	0.0666667	0.133333	0.133333	1
LLD	GIGSKPDEALFFYSK	0.6	0.133333	0.133333	0.133333	1
LLD	GIGSKPDEALFFYSK	0.6	0.133333	0.133333	0.133333	1
LLD	GIGSKPDEALFFYSK	0.6	0.133333	0.133333	0.133333	1
LLD	GIGSRPDEALLFYSK	0.6	0.133333	0.133333	0.133333	1
LLD	LEMMARNG	0.625	0.125	0.125	0.125	1
LLD	E	0	0	1	0	1
LLD	EERMAPKG	0.5	0	0.25	0.25	1
LLD	ADIMMPPKE	0.666667	0	0.222222	0.111111	1
LLD	QAEMMTPNG	0.555556	0.333333	0.111111	0	1
LLD	AGRDKAEEATAKLSVLGAAGRDKAE	0.52	0.08	0.2	0.2	1
LLD	ASRDKAEDATAKLSAMGAAGRDKAE	0.48	0.12	0.2	0.2	1
LLD	ASRDKAEDAKGKLSAMGAAGREKAE	0.48	0.08	0.2	0.24	1
LLD	RDKAE	0.2	0	0.4	0.4	1
LLD	AANDKAE	0.428571	0.142857	0.285714	0.142857	1
LLD	QQ	0	1	0	0	1
LLD	EK	0	0	0.5	0.5	1
LLD	EQ	0	0.5	0.5	0	1
LLD	QQ	0	1	0	0	1
LLD	QQ	0	1	0	0	1
LLD	EK	0	0	0.5	0.5	1
LLD	EK	0	0	0.5	0.5	1
LLD	EQ	0	0.5	0.5	0	1
LLD	EK	0	0	0.5	0.5	1
LLD	EQ	0	0.5	0.5	0	1
LLD	QQ	0	1	0	0	1
LLD	QQ	0	1	0	0	1
LLD	EK	0	0	0.5	0.5	1
LLD	EK	0	0	0.5	0.5	1
LLD	EQ	0	0.5	0.5	0	1
LLD	QQ	0	1	0	0	1
LLD	QQ	0	1	0	0	1
LLD	EK	0	0	0.5	0.5	1
LLD	EK	0	0	0.5	0.5	1
LLD	EQ	0	0.5	0.5	0	1
LLD	EK	0	0	0.5	0.5	1
LLD	EQ	0	0.5	0.5	0	1
LLD	EK	0	0	0.5	0.5	1
LLD	QQ	0	1	0	0	1
LLD	QQ	0	1	0	0	1
LLD	EQ	0	0.5	0.5	0	1
LLD	EQ	0	0.5	0.5	0	1
LLD	NQ	0	1	0	0	1
LLD	AEMMDRKG	0.5	0	0.25	0.25	1
LLD	VEMMARNKVEMMAPKG	0.625	0.0625	0.125	0.1875	1
LLD	QAERMPPKE	0.444444	0.111111	0.222222	0.222222	1
LLD	QAEMMTPKG	0.555556	0.222222	0.111111	0.111111	1
LLD	GHEEEE	0.166667	0	0.666667	0.166667	1
LLD	AGQEVG	0.666667	0.166667	0.166667	0	1
LLD	GHEEEG	0.333333	0	0.5	0.166667	1
LLD	AGQEEG	0.5	0.166667	0.333333	0	1
LLD	GHEEEG	0.333333	0	0.5	0.166667	1
LLD	AGQEVD	0.5	0.166667	0.333333	0	1
LLD	GHEEEA	0.333333	0	0.5	0.166667	1
LLD	GHEEEA	0.333333	0	0.5	0.166667	1
LLD	AGQEEG	0.5	0.166667	0.333333	0	1
LLD	TI	0.5	0.5	0	0	1
LLD	EIESQP	0.333333	0.333333	0.333333	0	1
LLD	GTESQP	0.333333	0.5	0.166667	0	1
LLD	EIELQP	0.5	0.166667	0.333333	0	1
LLD	EIESQP	0.333333	0.333333	0.333333	0	1
LLD	EIESQP	0.333333	0.333333	0.333333	0	1
LLD	GMELQP	0.666667	0.166667	0.166667	0	1
LLD	GIESQP	0.5	0.333333	0.166667	0	1
LLD	EIETRP	0.333333	0.166667	0.333333	0.166667	1
LLD	GIGSQP	0.666667	0.333333	0	0	1
LLD	EIESQP	0.333333	0.333333	0.333333	0	1
LLD	GTETQP	0.333333	0.5	0.166667	0	1
LLD	GIES	0.5	0.25	0.25	0	1
LLD	A	1	0	0	0	1
LLD	A	1	0	0	0	1
LLD	A	1	0	0	0	1
LLD	AADDNSTRG	0.333333	0.333333	0.222222	0.111111	1
LLD	A	1	0	0	0	1
LLD	A	1	0	0	0	1
LLD	A	1	0	0	0	1
LLD	A	1	0	0	0	1
LLD	EA	0.5	0	0.5	0	1
LLD	EA	0.5	0	0.5	0	1
LLD	ATDNSMGG	0.5	0.375	0.125	0	1
LLD	A	1	0	0	0	1
LLD	EADNSTGG	0.375	0.375	0.25	0	1
LLD	KKW	0.333333	0	0	0.666667	1
LLD	KKN	0	0.333333	0	0.666667	1
LLD	KKR	0	0	0	1	1
LLD	EKK	0	0	0.333333	0.666667	1
LLD	KKG	0.333333	0	0	0.666667	1
LLD	EKS	0	0.333333	0.333333	0.333333	1
LLD	EKD	0	0	0.666667	0.333333	1
LLD	KKS	0	0.333333	0	0.666667	1
LLD	DNG	0.333333	0.333333	0.333333	0	1
LLD	EKS	0	0.333333	0.333333	0.333333	1
LLD	EER	0	0	0.666667	0.333333	1
LLD	DER	0	0	0.666667	0.333333	1
LLD	EKS	0	0.333333	0.333333	0.333333	1
LLD	EKR	0	0	0.333333	0.666667	1
LLD	DEH	0	0	0.666667	0.333333	1
LLD	QPEG	0.5	0.25	0.25	0	1
LLD	DKTG	0.25	0.25	0.25	0.25	1
LLD	DKTG	0.25	0.25	0.25	0.25	1
LLD	RQDGEVG	0.428571	0.142857	0.285714	0.142857	1
LLD	RQDGEVG	0.428571	0.142857	0.285714	0.142857	1
LLD	RQDGEVG	0.428571	0.142857	0.285714	0.142857	1
LLD	RQDGEVG	0.428571	0.142857	0.285714	0.142857	1
LLD	RQDGEVG	0.428571	0.142857	0.285714	0.142857	1
LLD	RQDGEVG	0.428571	0.142857	0.285714	0.142857	1
LLD	RQDGDVG	0.428571	0.142857	0.285714	0.142857	1
LLD	RQDGEVG	0.428571	0.142857	0.285714	0.142857	1
LLD	RQDGEVG	0.428571	0.142857	0.285714	0.142857	1
LLD	VDNNSTVG	0.375	0.5	0.125	0	1
LLD	AKNDFTVG	0.5	0.25	0.125	0.125	1
LLD	IENNSIVDY	0.444444	0.333333	0.222222	0	1
LLD	VENDSTVC	0.25	0.5	0.25	0	1
LLD	TDNNSKGV	0.25	0.5	0.125	0.125	1
LLD	TSHNSAGG	0.375	0.5	0	0.125	1
LLD	DHGYTSHNSPGG	0.416667	0.333333	0.0833333	0.166667	1
LLD	ADNSTGDC	0.25	0.5	0.25	0	1
LLD	AENSTGGG	0.5	0.375	0.125	0	1
LLD	ADNSTRGG	0.375	0.375	0.125	0.125	1
LLD	ADNCTRGG	0.375	0.375	0.125	0.125	1
LLD	ADNSTAGG	0.5	0.375	0.125	0	1
LLD	ADNSTAGG	0.5	0.375	0.125	0	1
LLD	NNE	0	0.666667	0.333333	0	1
LLD	EKG	0.333333	0	0.333333	0.333333	1
LLD	GQVENG	0.5	0.333333	0.166667	0	1
LLD	GQVENG	0.5	0.333333	0.166667	0	1
LLD	GQVENG	0.5	0.333333	0.166667	0	1
LLD	GQVENG	0.5	0.333333	0.166667	0	1
LLD	GQVENG	0.5	0.333333	0.166667	0	1
LLD	GQVEKG	0.5	0.166667	0.166667	0.166667	1
LLD	GQVEKAG	0.571429	0.142857	0.142857	0.142857	1
LLD	LGGL	1	0	0	0	1
LLD	GGFGEEED	0.5	0	0.5	0	1
LLD	GGMNVEEG	0.625	0.125	0.25	0	1
LLD	GGDQDVEKG	0.444444	0.111111	0.333333	0.111111	1
LLD	KKG	0.333333	0	0	0.666667	1
LLD	QKG	0.333333	0.333333	0	0.333333	1
LLD	KKE	0	0	0.333333	0.666667	1
LLD	KKG	0.333333	0	0	0.666667	1
LLD	EKR	0	0	0.333333	0.666667	1
LLD	EKE	0	0	0.666667	0.333333	1
LLD	EKG	0.333333	0	0.333333	0.333333	1
LLD	EKG	0.333333	0	0.333333	0.333333	1
LLD	EKG	0.333333	0	0.333333	0.333333	1
LLD	DKTG	0.25	0.25	0.25	0.25	1
LLD	DKTD	0	0.25	0.5	0.25	1
LLD	DKVG	0.5	0	0.25	0.25	1
LLD	CHDGEVG	0.428571	0.142857	0.285714	0.142857	1
LLD	CHDGEVG	0.428571	0.142857	0.285714	0.142857	1
LLD	CHDGEVG	0.428571	0.142857	0.285714	0.142857	1
LLD	CHDGEVG	0.428571	0.142857	0.285714	0.142857	1
LLD	CHDDEVG	0.285714	0.142857	0.428571	0.142857	1
LLD	QT	0	1	0	0	1
LLD	KH	0	0	0	1	1
LLD	QY	0.5	0.5	0	0	1
LLD	EY	0.5	0	0.5	0	1
LLD	QH	0	0.5	0	0.5	1
LLD	EH	0	0	0.5	0.5	1
LLD	QH	0	0.5	0	0.5	1
LLD	QQ	0	1	0	0	1
LLD	QH	0	0.5	0	0.5	1
LLD	QE	0	0.5	0.5	0	1
LLD	EQ	0	0.5	0.5	0	1
LLD	EQ	0	0.5	0.5	0	1
LLD	EQ	0	0.5	0.5	0	1
LLD	QQ	0	1	0	0	1
LLD	QQ	0	1	0	0	1
LLD	QQ	0	1	0	0	1
LLD	QH	0	0.5	0	0.5	1
LLD	EQ	0	0.5	0.5	0	1
LLD	QQ	0	1	0	0	1
LLD	QQ	0	1	0	0	1
LLD	QQ	0	1	0	0	1
LLD	QH	0	0.5	0	0.5	1
LLD	QQ	0	1	0	0	1
LLD	QQ	0	1	0	0	1
LLD	QR	0	0.5	0	0.5	1
LLD	QQ	0	1	0	0	1
LLD	KQ	0	0.5	0	0.5	1
LLD	EQ	0	0.5	0.5	0	1
LLD	QK	0	0.5	0	0.5	1
LLD	QQ	0	1	0	0	1
LLD	QE	0	0.5	0.5	0	1
LLD	QQ	0	1	0	0	1
LLD	QR	0	0.5	0	0.5	1
LLD	QE	0	0.5	0.5	0	1
LLD	QE	0	0.5	0.5	0	1
LLD	QR	0	0.5	0	0.5	1
LLD	QE	0	0.5	0.5	0	1
LLD	QR	0	0.5	0	0.5	1
LLD	QE	0	0.5	0.5	0	1
LLD	QR	0	0.5	0	0.5	1
LLD	QE	0	0.5	0.5	0	1
LLD	QQ	0	1	0	0	1
LLD	QE	0	0.5	0.5	0	1
LLD	EH	0	0	0.5	0.5	1
LLD	KH	0	0	0	1	1
LLD	QQ	0	1	0	0	1
LLD	AHQ	0.333333	0.333333	0	0.333333	1
LLD	AHQ	0.333333	0.333333	0	0.333333	1
LLD	AHQ	0.333333	0.333333	0	0.333333	1
LLD	AHQ	0.333333	0.333333	0	0.333333	1
LLD	AHQ	0.333333	0.333333	0	0.333333	1
LLD	AHQ	0.333333	0.333333	0	0.333333	1
LLD	AHQ	0.333333	0.333333	0	0.333333	1
LLD	AHQ	0.333333	0.333333	0	0.333333	1
LLD	AHQ	0.333333	0.333333	0	0.333333	1
LLD	AHQ	0.333333	0.333333	0	0.333333	1
LLD	AHQ	0.333333	0.333333	0	0.333333	1
LLD	AHQ	0.333333	0.333333	0	0.333333	1
LLD	THQ	0	0.666667	0	0.333333	1
LLD	AHQ	0.333333	0.333333	0	0.333333	1
LLD	AHQ	0.333333	0.333333	0	0.333333	1
LLD	AHQDVHQDGHH	0.272727	0.181818	0.181818	0.363636	1
LLD	AKNAMRCGDGG	0.545455	0.181818	0.0909091	0.181818	1
LLD	AENSIVVGANRG	0.583333	0.25	0.0833333	0.0833333	1
LLD	AQNSTVGANAV	0.545455	0.454545	0	0	1
LLD	PLNLFVGVGGG	0.909091	0.0909091	0	0	1
LLD	AGMVIGVPATEPIKLD	0.75	0.0625	0.125	0.0625	1
LLD	EQ	0	0.5	0.5	0	1
LLD	EQ	0	0.5	0.5	0	1
LLD	EH	0	0	0.5	0.5	1
LLD	EQ	0	0.5	0.5	0	1
